# Supplementary material for: The enzyme SMPDL3b in podocytes decouples proteinuria from chronic kidney disease progression in experimental Alport Syndrome
Source: Kidney Int. Author manuscript; Available in PMC 2026 May 30. (PMC12724640; doi:10.1016/j.kint.2025.04.024)
Supplement: Supplementary Data 1 [file NIHMS2120004-supplement-Supplementary_Data_1.xlsx]

## Sheet: Pathway
Supplementary Data 1. Pathways enrichment analysis performed using DAVID 6.8. database in Col4a3-/- podocytes, related to Figure 2.
Pathway	Count	P-Value	FDR	Genes list
Fructose and mannose metabolism	22	9.9e-05	0.00054	PFKFB2, PFKFB4, TIGAR, TPI1, PFKFB3, MPI, PMM2, AKR1B1, AKR1B8, HK2, KHK, HK1, AKR1B7, PFKL, AKR1B10, GMDS, FCSK, GMPPA, ALDOC, PFKM, PFKP, FBP2
Glycosphingolipid biosynthesis - ganglio series	9	0.031	0.049	T8SIA1, HEXB, SLC33A1, HEXA, ST3GAL5, B4GALNT1, ST3GAL1, ST3GAL2, ST6GALNAC6
p53 signaling pathway	41	2e-06	3.1e-05	STEAP3, PTEN, RCHY1, THBS1, BBC3, CCNB2, PIDD1, CCNB1, CCND3, CCND2, AIFM2, SESN1, CASP3, PERP, PMAIP1, BID, GTSE1, RPRM, RRM2, APAF1, GADD45B, SIVA1, GADD45A, CDKN2A, IGFBP3, SIAH1A, IGF1, GADD45G, CCNE2, CDK4, CCNE1, CCNG2, CDK2, CCNG1, BCL2, MDM2, CDK1, CYCS, FAS, BAX, MDM4
Ferroptosis	22	0.0011	0.0036	PRNP, STEAP3, TFRC, ACSL1, NCOA4, SLC3A2, ACSL4, SAT2, CP, SLC39A14, GCLC, MAP1LC3B, FTL1, MAP1LC3A, LPCAT3, PCBP1, PCBP2, VDAC3, HMOX1, SLC39A8, GCLM, ATG5
Cell cycle	84	1.3e-11	1.4e-09	CDKN1C, CDKN1B, YWHAB, BUB1B, SMC3, CDC14B, CDC20, NIPBL, CCND3, CCND2, CDC23, PTTG1, PPP2R1A, MYC, CDC27, SKP1, YWHAH, DDX11, PPP2R5B, KNL1, ESCO2, CDC25C, YWHAZ, RBX1, CCNA2, RBL2, SGO1, MAU2, TFDP1, ESPL1, CCNE2, CCNE1, MCM3, MCM4, ANAPC4, ANAPC5, MCM5, MCM6, MCM2, ANAPC2, HDAC2, PCNA, ANAPC16, HDAC1, CDCA5, TTK, PDS5B, ANAPC10, AURKB, ORC5, CCNB2, ORC4, PPP2CB, CCNB1, CDC45, ORC1, RAD21, E2F1…
Nucleotide excision repair	31	7.9e-05	0.00047	PCNA, CETN2, XPC, POLD3, POLD4, POLR2A, POLD1, POLR2D, POLR2E, POLR2J, POLR2K, POLR2L, RFC1, LIG1, RPA2, RAD23A, GTF2H2, GTF2H3, RAD23B, GTF2H5, RBX1, DDB1, POLE4, CUL4A, ERCC3, ERCC4, UVSSA, POLE3, ERCC5, ERCC6, CUL4B
Apoptosis - multiple species	17	0.0057	0.013	BECN1, APAF1, SEPTIN4, BBC3, TNFRSF1A, MAPK10, CASP7, BCL2L11, CASP3, BCL2, CYCS, PMAIP1, BIRC5, BAX, BID, BIRC2, BOK
Glycerolipid metabolism	33	7.3e-05	0.00044	DGKG, MOGAT2, DGKA, AKR1B1, AGPAT2, AGPAT3, AKR1B8, AKR1B7, AGPAT4, ALDH2, ALDH1B1, GPAT4, LIPG, GPAT2, GK, DGAT1, AKR1A1, MBOAT2, DGKZ, PLPP5, AKR1B10, GPAM, DGKQ, DGKK, LPIN2, GLA, PLPP2, ALDH7A1, LPIN3, PLPP1, MGLL, PNPLA2, ALDH9A1
Hippo signaling pathway - multiple species	14	0.018	0.032	WWTR1, WWC1, SAV1, STK3, LATS1, MOB1A, RASSF1, RASSF2, FRMD6, LATS2, RASSF6, FAT4, AJUBA, TEAD2
Pancreatic cancer	39	2.5e-05	0.00018	ALA, RALB, PIK3CD, TGFA, PIK3R2, PIK3CB, PIK3R1, PLD1, EGFR, PLD2, IKBKB, CDC42, ERBB2, E2F1, E2F2, E2F3, POLK, IKBKG, RALGDS, JAK1, MAP2K1, SMAD3, TGFB1, CHUK, GADD45B, GADD45A, CDKN2A, TGFB3, STAT3, BRAF, MTOR, NFKB1, TGFBR1, GADD45G, MAPK10, RAD51, CDK4, BAX, ARHGEF6
Phosphatidylinositol signaling system	49	2.3e-06	3.2e-05	DGKG, PI4K2B, MTMR14, DGKA, PTEN, PIK3CD, PIK3CB, CALML4, PIK3C2B, PIP4P2, PIP4P1, PPIP5K2, PLCE1, PIP4K2C, PRKCG, IPMK, ITPK1, OCRL, DGKZ, ITPKB, INPP4B, PLCB3, DGKQ, DGKK, IPPK, CDS1, INPP1, ITPR1, ITPR2, PIK3R2, ITPR3, PIK3R1, MTMR6, INPP5F, INPP5E, PLCG2, PIP5K1A, BPNT2, PIP5K1B, PIP5K1C, IP6K1, IP6K3, IP6K2, PIKFYVE, PI4KA, CALM3, PLCD4, PLCD1, CDS2
Longevity regulating pathway - multiple species	31	0.00026	0.0012	DAC2, PRKAA2, CLPB, HDAC1, IRS1, PRKAG2, PIK3CD, ADCY3, IRS2, PIK3R2, PIK3CB, PIK3R1, ADCY1, FOXO3, ADCY8, ADCY7, ADCY5, EIF4EBP2, PRKACA, PRKACB, ATG5, PRKAB2, INSR, IGF1, SIRT1, MTOR, SOD1, CAT, CRYAB, HSPA1B, FOXA2
ECM-receptor interaction	45	8.6e-06	7e-05	TNXB, LAMA2, ITGB5, SDC4, ITGB4, LAMA1, LAMC3, ITGB3, ITGA2B, TNC, LAMC2, HMMR, THBS2, THBS1, THBS3, RELN, SV2A, SPP1, DAG1, ITGB8, ITGAV, ITGB7, ITGA3, ITGA1, NPNT, HSPG2, COL1A1, COL1A2, FRAS1, COL4A4, COL6A2, COL4A3, COL6A1, ITGA11, COL4A6, COL4A5, COL6A3, SDC1, ITGA6, COL9A3, ITGA5, CD47, AGRN, CD44, ITGA9
Adherens junction	46	9.8e-06	7.6e-05	ROCK2, LEF1, PTPRJ, WASL, NLK, PTPRF, EGFR, RAP1B, CDC42, PDCD10, ERBB2, CTNNA1, KRIT1, FYN, CTNNA2, ACP1, MAP3K7, WASF3, TCF7L2, TCF7L1, YES1, SMAD3, CSNK2A1, SMURF1, HEG1, ACTN1, INSR, CSNK2A2, ACTN4, BAIAP2, TGFBR1, TJP1, AFDN, FER, PTPRB, PARD3, CSNK2B, SNAI1, CTNNB1, SNAI2, RADIL, SSX2IP, MYL9, NECTIN3, VCL, NECTIN1
Small cell lung cancer	47	7.7e-06	6.4e-05	CDKN1B, LAMA2, LAMA1, LAMC3, ITGA2B, PTEN, PIK3CD, LAMC2, PIK3R2, PIK3CB, PIK3R1, CKS1B, IKBKB, MYC, CASP3, E2F1, E2F2, ITGAV, E2F3, POLK, IKBKG, CDKN2B, CHUK, APAF1, GADD45B, GADD45A, ITGA3, PTK2, NFKB1, GADD45G, TRAF4, CCNE2, TRAF3, CDK4, CCNE1, COL4A4, CDK2, COL4A3, COL4A6, BCL2, CKS2, CYCS, RARB, COL4A5, BAX, ITGA6, BIRC2
Steroid biosynthesis	10	0.071	0.1	SQLE, CYP27B1, NSDHL, CYP2R1, MSMO1, HSD17B7, LIPA, LSS, CYP51, FDFT1
Other glycan degradation	9	0.093	0.12	NEU3, MANBA, HEXB, FUCA2, NEU1, HEXA, MAN2B1, AGA, GBA2
Biosynthesis of unsaturated fatty acids	17	0.012	0.023	ELOVL1, ACOT7, ELOVL5, SCD4, TECR, ELOVL6, ACAA1B, ACAA1A, HSD17B12, HACD2, HACD4, SCP2, ACOX1, ACOT2, SCD2, SCD1, FADS1
Non-small cell lung cancer	35	0.00027	0.0013	RET, PIK3CD, TGFA, PIK3R2, PIK3CB, PIK3R1, FOXO3, STK4, EGFR, RASSF1, KIF5C, RASSF5, KIF5B, ERBB2, KIF5A, PLCG2, E2F1, E2F2, E2F3, POLK, JAK3, PRKCG, MAP2K1, MAP2K2, GADD45B, GADD45A, CDKN2A, STAT3, BRAF, GADD45G, EML4, CDK4, RARB, BAX, SOS2
SNARE interactions in vesicular transport	16	0.021	0.037	STX17, SNAP23, GOSR1, USE1, VAMP8, STX6, VTI1A, VAMP1, STX5A, STX3, SEC22B, STX2, SNAP29, VAMP2, VTI1B, VAMP3
Endocrine resistance	45	3.5e-05	0.00024	SHC2, NOTCH1, CDKN1B, SHC1, NOTCH4, PIK3CD, ADCY3, PIK3R2, PIK3CB, PIK3R1, ADCY1, ABCB11, ADCY8, ADCY7, EGFR, ADCY5, GPER1, ERBB2, E2F1, E2F2, E2F3, PRKACA, PRKACB, JAG2, MAP2K1, JAG1, MAP2K2, CDKN2C, CDKN2A, MMP2, BRAF, IGF1, MAPK14, MMP9, PTK2, MTOR, MAPK12, MAPK10, MAPK11, SP1, CDK4, BCL2, MDM2, BAX, SOS2
TNF signaling pathway	57	2.8e-06	3.2e-05	CSF1, TRADD, PIK3CD, TNFAIP3, CXCL1, PIK3CB, CXCL2, ICAM1, IKBKB, RPS6KA4, CASP7, CREB3L4, CREB3L1, CASP3, CREB3L2, IKBKG, DNM1L, MAP3K7, MAP2K3, MAP2K4, MAP2K1, CHUK, RIPK3, IL15, RHBDF2, TNFRSF1B, MMP9, TNFRSF1A, CREB3, MMP14, TRAF3, IRF1, BIRC2, ATF4, ATF6B, PIK3R2, PIK3R1, CCL5, CCL2, MAP2K7, MAP2K6, VCAM1, JAG1, DAB2IP, VEGFD, MAPK14, MAPK12, NFKB1, MAPK10, CYLD, MAPK11, IL6, BCL3, FAS, TAB3…
Antifolate resistance	14	0.034	0.054	ABCC4, ABCC1, CHUK, SHMT2, ABCC5, NFKB1, DHFR, IKBKB, IL6, IKBKG, FOLR1, GART, SLC19A1, ABCG2
Central carbon metabolism in cancer	33	0.00061	0.0022	RET, PTEN, SLC2A1, PIK3CD, SLC2A2, PIK3R2, PIK3CB, PIK3R1, SLC1A5, EGFR, HK2, GLS, HK1, MYC, ERBB2, SLC16A3, PDK1, PDGFRB, MAP2K1, TIGAR, MAP2K2, PGAM1, NTRK3, IDH1, IDH2, SIRT6, MTOR, SLC7A5, PFKL, G6PDX, PFKM, FGFR3, PFKP
Colorectal cancer	42	9.8e-05	0.00054	RALA, RALB, LEF1, PIK3CD, TGFA, PIK3R2, PIK3CB, PIK3R1, EGFR, BBC3, BCL2L11, MYC, CASP3, PMAIP1, POLK, RALGDS, APC2, TCF7L2, MAP2K1, TCF7L1, MAP2K2, SMAD3, TGFB1, GADD45B, GADD45A, TGFB3, DCC, BRAF, AXIN2, MTOR, TGFBR1, GADD45G, EREG, MSH6, MAPK10, MSH2, BCL2, CYCS, BIRC5, CTNNB1, BAX, SOS2
EGFR tyrosine kinase inhibitor resistance	38	0.00025	0.0012	SHC2, SHC1, PTEN, PDGFB, PIK3CD, PDGFA, TGFA, IL6RA, PIK3R2, PIK3CB, PIK3R1, FOXO3, EGFR, BCL2L11, PDGFD, ERBB2, PDGFC, PLCG2, KDR, EIF4EBP1, JAK2, JAK1, PRKCG, PDGFRB, MAP2K1, MAP2K2, STAT3, GAB1, NRG1, BRAF, IGF1, MTOR, IL6, BCL2, BAX, GAS6, FGFR3, SOS2
Chronic myeloid leukemia	36	0.00041	0.0017	HDAC2, SHC2, CDKN1B, SHC1, CTBP1, HDAC1, PIK3CD, PIK3R2, PIK3CB, PIK3R1, IKBKB, MYC, E2F1, E2F2, E2F3, POLK, IKBKG, MAP2K1, MAP2K2, SMAD3, TGFB1, CHUK, GADD45B, GADD45A, CDKN2A, TGFB3, BRAF, GAB2, NFKB1, TGFBR1, GADD45G, BCR, CDK4, MDM2, BAX, SOS2
Regulation of lipolysis in adipocytes	27	0.0026	0.007	IRS1, PTGER3, PIK3CD, ADCY3, IRS2, PIK3R2, ABHD5, PIK3CB, PIK3R1, ADCY1, ADCY8, ADCY7, GNAI1, ADCY5, GNAI2, PTGS1, NPY, NPPA, PRKACA, PRKACB, PRKG1, INSR, NPY1R, TSHR, ADRB3, MGLL, PNPLA2
Glioma	35	0.00052	0.0019	SHC2, SHC1, PTEN, PDGFB, PIK3CD, PDGFA, TGFA, PIK3R2, PIK3CB, CALML4, PIK3R1, EGFR, PLCG2, E2F1, E2F2, E2F3, POLK, PRKCG, PDGFRB, MAP2K1, MAP2K2, GADD45B, GADD45A, CDKN2A, BRAF, IGF1, MTOR, GADD45G, CDK4, CAMK4, MDM2, BAX, CALM3, CAMK1, SOS2
Sphingolipid metabolism	26	0.0033	0.0083	SAH2, HEXB, HEXA, SGMS2, GBA2, SMPD3, SMPD2, NEU3, SGPL1, SPTLC1, PSAP, NEU1, B4GALNT1, ARSA, CERS6, SPHK2, GALC, ACER3, DEGS1, B4GALT6, GLA, PLPP2, PLPP1, CERS1, B4GALT5, CERS2
DNA replication	17	0.022	0.038	RNASEH2C, FEN1, PCNA, RFC1, LIG1, RPA2, POLE4, POLD3, POLD4, POLD1, POLE3, MCM3, MCM4, MCM5, MCM6, DNA2, MCM2
Focal adhesion	95	4.6e-09	2.5e-07	FLT1, ITGB5, ITGB4, LAMC3, ITGB3, FLT4, ITGA2B, PTEN, TNC, PIK3CD, LAMC2, PIK3CB, MYLK, PPP1CC, CCND3, CCND2, KDR, CAPN2, ITGB8, ITGAV, ITGB7, PDGFRB, PRKCG, MAP2K1, PPP1R12A, ITGA3, ACTN1, ITGA1, EMP1, EMP2, ACTN4, PGF, COL4A4, COL6A2, COL4A3, COL6A1, COL4A6, COL4A5, COL6A3, ITGA6, ITGA5, TLN2, TLN1, PPP1R12B, SOS2, PPP1R12C, MYL9, BIRC2, VCL, ITGA9, SHC2, TNXB, LAMA2, LAMA1, ROCK2, SHC1, PDGFB,…
Prostate cancer	47	5.6e-05	0.00036	DKN1B, GSTP2, LEF1, PTEN, PDGFB, PIK3CD, PDGFA, TGFA, PIK3R2, PIK3CB, PIK3R1, EGFR, HSP90B1, IKBKB, CREB3L4, PLAU, PDGFD, CREB3L1, CREB3L2, ERBB2, PDGFC, E2F1, E2F2, E2F3, IKBKG, PDGFRB, TCF7L2, MAP2K1, TCF7L1, MAP2K2, CHUK, BRAF, IGF1, MMP9, MTOR, ETV5, NFKB1, CREB3, CCNE2, CCNE1, CDK2, BCL2, MDM2, CTNNB1, ERG, SOS2, ATF4
Hepatitis B	77	1.7e-07	4.5e-06	KEGG_PATHWAY mmu04310:Wnt signaling pathway 73 1.1568938193343898 6.170435881711124E-5 CTNND2, PPP3CA, CCND3, CCND2, MYC, RSPO2, CCN4, PRKACA, LZTS2, MAP3K7, PRKACB, SKP1, TLE4, PRKCG, APC2, RNF43, TLE2, WNT5B, CSNK2A1, SERPINF1, WNT5A, CSNK2A2, SIAH1A, AXIN2, WNT16, SIRT1, TLE6, DKK2, RBX1, SFRP4, SFRP1, PLCB3, SFRP2, CSNK2B, ROR2, ROCK2, CTBP1, LEF1, LRP5, PRICKLE1, NLK, CXXC4, NKD1, LRP6, PPP3…
Mucin type O-glycan biosynthesis	15	0.036	0.056	GALNT14, GALNT4, ST6GALNAC2, GALNT16, GALNT3, GALNT2, GALNT18, GALNT1, GALNT17, GCNT1, C1GALT1, B3GNT3, ST3GAL1, ST3GAL2, B4GALT5
Hippo signaling pathway	74	3.4e-07	7.5e-06	YWHAB, WWC1, FGF1, BBC3, GLI2, AMOT, PPP1CC, CCND3, RASSF1, CCND2, PPP2R1A, MYC, RASSF6, TEAD2, YWHAH, APC2, WNT5B, WNT5A, SCRIB, AXIN2, WNT16, YWHAZ, TGFBR1, LATS1, FRMD6, LATS2, PARD3, BIRC5, AJUBA, BIRC2, LLGL2, CRB2, LEF1, NKD1, SAV1, STK3, PPP2CB, WNT11, DVL1, CTNNA1, DVL2, CTNNA2, TRP53BP2, WNT4, FZD1, WNT10B, TCF7L2, WWTR1, SMAD1, WNT10A, FZD3, TCF7L1, TGFB1, FZD2, SMAD3, TGFB3, WNT7B, FZD…
Oocyte meiosis	57	1.3e-05	0.0001	YWHAB, CALML4, SMC3, CDC20, PPP1CC, PPP3CA, CDC23, PTTG1, PPP2R1A, RPS6KA1, CDC27, PRKACA, PRKACB, SKP1, YWHAH, MAP2K1, PPP2R5B, CDC25C, YWHAZ, RBX1, SGO1, ESPL1, CCNE2, CCNE1, ANAPC4, ANAPC5, ANAPC2, ANAPC16, ITPR1, ADCY3, ITPR2, ITPR3, ADCY1, ADCY8, ADCY7, ANAPC10, ADCY5, AURKA, CCNB2, PPP2CB, CCNB1, PPP3R1, BUB1, PLK1, IGF1, MAPK14, MAPK12, PPP1CA, MAPK11, STAG3, CDK2, CDC16, CDK1, CALM3, CPEB…
FoxO signaling pathway	61	7.1e-06	6.4e-05	DKN1B, IRS1, SETD7, FBXO25, PTEN, PIK3CD, PRKAG2, IRS2, PIK3CB, GRM1, IKBKB, STK11, CCND2, HOMER3, GABARAPL2, MAP2K1, PRKAB2, GABARAPL1, MAP2K2, CHUK, SIRT1, TGFBR1, ATG12, RBL2, CAT, SOS2, PRKAA2, PIK3R2, PIK3R1, FOXO3, NLK, STK4, EGFR, CCNB2, CCNB1, BCL2L11, PLK4, CDKN2B, TGFB1, SMAD3, GADD45B, GADD45A, TGFB3, HOMER2, INSR, PLK1, STAT3, BRAF, IGF1, FBXO32, MAPK14, MAPK12, KLF2, GADD45G, MAPK10,…
Amino sugar and nucleotide sugar metabolism	24	0.0071	0.015	CMAS, GALT, UXS1, HEXB, MPI, HEXA, PMM2, GFPT1, UAP1, NPL, RENBP, HK2, HK1, GPI1, CYB5R1, UGDH, CYB5R4, GNPDA1, GMDS, FCSK, AMDHD2, UAP1L1, GMPPA, PGM1
Basal cell carcinoma	29	0.0029	0.0076	HHIP, LEF1, GLI2, WNT11, SUFU, DVL1, DVL2, POLK, WNT4, FZD1, APC2, WNT10B, TCF7L2, WNT10A, FZD3, TCF7L1, FZD2, GADD45B, WNT5B, GADD45A, WNT7B, WNT5A, FZD6, AXIN2, WNT16, GADD45G, BMP4, CTNNB1, BAX
Thyroid cancer	17	0.029	0.048	RET, TCF7L2, TCF7L1, MAP2K1, MAP2K2, GADD45B, GADD45A, TPM3, LEF1, NCOA4, BRAF, GADD45G, MYC, CCDC6, CTNNB1, BAX, POLK
Inositol phosphate metabolism	33	0.0015	0.0047	IPPK, PI4K2B, ISYNA1, INPP1, MTMR14, PTEN, PIK3CD, PIK3CB, MTMR6, PIK3C2B, INPP5F, INPP5E, INPP5J, PLCG2, PLCE1, PIP5K1A, PIP5K1B, PIP5K1C, PIP4K2C, TPI1, IPMK, ITPK1, OCRL, ITPKB, FIG4, INPP4B, PIKFYVE, PLCB3, PI4KA, PLCH1, PLCH2, PLCD4, PLCD1
Longevity regulating pathway	41	0.00041	0.0017	PRKAA2, ATF6B, IRS1, PRKAG2, PIK3CD, ADCY3, EHMT1, IRS2, PIK3R2, PIK3CB, PIK3R1, ADCY1, ADIPOR1, FOXO3, ADCY8, ADIPOR2, ADCY7, ADCY5, CAMKK2, STK11, CREB3L4, SESN1, RB1CC1, CREB3L1, CREB3L2, EIF4EBP1, PRKACA, PRKACB, ATG5, PRKAB2, INSR, IGF1, SIRT1, MTOR, NFKB1, CREB3, RHEB, CAMK4, CAT, BAX, ATF4
Relaxin signaling pathway	59	2e-05	0.00015	PIK3CD, ARRB1, PIK3CB, RXFP3, CREB3L4, CREB3L1, CREB3L2, PRKACA, INSL3, PRKACB, MAP2K4, MAP2K1, MAP2K2, MMP2, MMP9, TGFBR1, CREB3, PLCB3, COL4A4, COL4A3, COL4A6, COL4A5, SOS2, ATF4, SHC2, ATF6B, SHC1, ADCY3, PIK3R2, PIK3R1, ADCY1, ADCY8, ADCY7, EGFR, GNAI1, ADCY5, GNAI2, GNG2, GNG5, GNG4, GNG7, MAP2K7, TGFB1, VEGFB, VEGFD, MAPK14, GNG12, GNG11, MAPK12, NFKB1, COL1A1, MAPK10, GNAO1, MAPK11, COL3A1…
Gastric cancer	68	4.5e-06	4.6e-05	CDKN1B, PIK3CD, PIK3CB, FGF1, FGF7, MYC, POLK, APC2, MAP2K1, MAP2K2, WNT5B, WNT5A, GAB1, AXIN2, WNT16, TGFBR1, CCNE2, CCNE1, RARB, CDH17, SOS2, SHC2, SHC1, LEF1, LRP5, PIK3R2, PIK3R1, EGFR, LRP6, WNT11, TERT, ERBB2, DVL1, CTNNA1, DVL2, E2F1, E2F2, E2F3, CTNNA2, ABCB1A, ABCB1B, WNT4, FZD1, WNT10B, TCF7L2, WNT10A, FZD3, CDKN2B, TCF7L1, TGFB1, FZD2, SMAD3, GADD45B, JUP, GADD45A, TGFB3, CSNK1A1, WNT7…
Fluid shear stress and atherosclerosis	67	5.6e-06	5.6e-05	TXN1, ITGB3, ITGA2B, PIK3CD, KEAP1, PIK3CB, CALML4, ICAM1, IKBKB, THBD, NPPC, SUMO3, KDR, ITGAV, IKBKG, MAP3K7, PIAS4, MAP2K4, CHUK, IL1R1, MMP2, MMP9, TNFRSF1A, PRKAA2, SDC4, GSTP2, MGST3, SDC2, PDGFB, MGST1, GSTT3, PDGFA, PIK3R2, GSTT1, PIK3R1, HSP90B1, MAPK7, HMOX1, CCL2, MAP2K7, MAP2K6, GSTM4, GSTM2, VCAM1, CAV3, CAV2, CAV1, MAPK14, ACVR2B, PTK2, MAPK12, KLF2, NFKB1, ASS1, MAPK10, BMP4, MAPK1…
Progesterone-mediated oocyte maturation	42	0.00043	0.0017	ANAPC16, PIK3CD, ADCY3, PIK3R2, PIK3CB, PIK3R1, ADCY1, ADCY8, ADCY7, ANAPC10, GNAI1, ADCY5, AURKA, GNAI2, CCNB2, CCNB1, CDC23, RPS6KA1, CDC27, PRKACA, BUB1, PRKACB, MAP2K1, PLK1, BRAF, IGF1, KIF22, MAPK14, CDC25C, MAPK12, CCNA2, MAPK10, MAPK11, CDC16, CDK2, CDK1, ANAPC4, ANAPC5, CPEB3, ANAPC2, MAD2L1, CPEB4
Fatty acid metabolism	28	0.0048	0.011	ACAA2, TECR, ACAA1B, ACAA1A, HSD17B12, HACD2, ACAT2, HACD4, CPT2, SCP2, SCD2, SCD1, CBR4, FADS1, ELOVL1, CPT1A, ELOVL5, ACSL1, SCD4, ELOVL6, ACSL4, CPT1C, ACADSB, MCAT, HADHB, ACOX1, EHHADH, PPT1
Phospholipase D signaling pathway	67	7.4e-06	6.4e-05	GKG, DGKA, PIK3CD, PIK3CB, GRM1, GRM8, PDGFRB, MAP2K1, MAP2K2, SYK, SPHK2, F2R, GAB1, PLA2G4A, GAB2, DGKZ, DNM1, DNM2, DNM3, PLCB3, DGKQ, MS4A2, DGKK, SOS2, PLPP2, PLPP1, RAPGEF3, SHC2, RALA, RALB, SHC1, LPAR1, PDGFB, PDGFA, ADCY3, LPAR2, PIK3R2, PIK3R1, ADCY1, LPAR4, PLD1, ADCY8, AGPAT2, ADCY7, PIK3R6, AGPAT3, EGFR, ADCY5, AGPAT4, PIK3R5, PLD2, CYTH3, CYTH4, RRAS, PDGFD, PDGFC, PLCG2, PIP5K1A, F…
Endometrial cancer	26	0.0076	0.016	EF1, PTEN, PIK3CD, PIK3R2, PIK3CB, PIK3R1, FOXO3, EGFR, MYC, ERBB2, CTNNA1, POLK, CTNNA2, APC2, TCF7L2, MAP2K1, TCF7L1, MAP2K2, GADD45B, GADD45A, BRAF, AXIN2, GADD45G, CTNNB1, BAX, SOS2
Pyrimidine metabolism	25	0.0096	0.02	DA, HDDC2, NT5C3, NT5C, NT5E, ENPP1, TK2, ENPP3, TK1, ENTPD1, RRM1, RRM2, ENTPD3, ENTPD5, CAD, CTPS2, NME4, CTPS1, UCKL1, DHODH, DCTD, NME6, CMPK2, UMPS, DCTPP1
Hepatocellular carcinoma	78	1.8e-06	3e-05	SMARCB1, PTEN, PIK3CD, KEAP1, PIK3CB, MYC, POLK, PRKCG, APC2, MAP2K1, SMARCC1, MAP2K2, SMARCC2, WNT5B, WNT5A, GAB1, AXIN2, WNT16, TGFBR1, SOS2, SHC2, SMARCD3, GSTP2, SHC1, MGST3, LEF1, MGST1, LRP5, GSTT3, TGFA, PIK3R2, GSTT1, PIK3R1, EGFR, LRP6, WNT11, TERT, DVL1, PLCG2, DVL2, E2F1, HMOX1, E2F2, E2F3, BRD7, WNT4, GSTM4, FZD1, WNT10B, TCF7L2, WNT10A, GSTM2, FZD3, TCF7L1, TGFB1, FZD2, SMAD3, TXNRD3…
Collecting duct acid secretion	12	0.096	0.13	ATP6V1A, ATP6V1G1, ATP6V1G2, ATP6V0A2, ATP6V1E1, ATP6V0E2, ATP6V0C, SLC12A7, ATP6V1D, ATP6V1F, ATP6V0E, ATP6V0A1
Arrhythmogenic right ventricular cardiomyopathy	38	0.0014	0.0044	LAMA2, ITGB5, ITGB4, LAMA1, ITGB3, LEF1, ITGA2B, GJA1, CACNG8, CDH2, SGCB, DAG1, CTNNA1, ITGB8, ITGAV, DMD, ITGB7, CTNNA2, TCF7L2, TCF7L1, DTNA, JUP, CAV3, ITGA3, CACNA2D1, ITGA1, SLC8A3, CACNB2, CACNB4, ITGA11, SSPN, CTNNB1, ITGA6, ITGA5, DSC2, SNTB1, ITGA9, SNTB2
Gap junction	38	0.0014	0.0044	UCY1B1, LPAR1, PDGFB, ITPR1, PDGFA, ADCY3, ITPR2, ITPR3, HTR2A, ADCY1, ADCY8, TUBA3A, ADCY7, EGFR, GNAI1, GRM1, ADCY5, GNAI2, GJA1, MAPK7, TUBA1A, PDGFD, PDGFC, PRKACA, PRKACB, PRKG1, PRKCG, PDGFRB, GUCY1A2, MAP2K1, MAP2K2, TUBB4A, TJP1, PLCB3, TUBB2A, GNAQ, CDK1, SOS2
Bacterial invasion of epithelial cells	34	0.0026	0.0071	SHC2, ARHGEF26, SHC1, ARPC1B, CLTB, PIK3CD, CLTA, PIK3R2, PIK3CB, PIK3R1, WASL, SEPTIN11, CDC42, CTNNA1, CTNNA2, ACTR2, CAV3, CAV2, CAV1, GAB1, SEPTIN6, ARPC4, ARPC5, SEPTIN9, PTK2, DNM1, CD2AP, DNM2, DNM3, ARHGAP10, CTNNB1, ELMO3, ITGA5, VCL
Proteoglycans in cancer	90	4.6e-07	9.1e-06	ITGB5, ITGB3, PIK3CD, PIK3CB, PPP1CC, PLAU, MYC, CASP3, KDR, PLCE1, TIMP3, ITGAV, PRKACA, PRKACB, PRKCG, MAP2K1, PPP1R12A, MAP2K2, WNT5B, MMP2, WNT5A, GAB1, PLAUR, FRS2, ANK2, ANK3, WNT16, NUDT16L1, HSPG2, MMP9, DCN, TIAM1, ITGA5, PPP1R12B, TLR4, SOS2, PPP1R12C, CD44, CD63, SDC4, ROCK2, SDC2, TWIST2, ITPR1, TWIST1, ITPR2, PIK3R2, ITPR3, PIK3R1, THBS1, HOXD10, EGFR, SLC9A1, CDC42, WNT11, RRAS, ERB…
Cellular senescence	80	2.5e-06	3.2e-05	H2-T23, H2-T22, TRAF3IP2, PTEN, PIK3CD, PIK3CB, CALML4, FOXM1, PPP1CC, PPP3CA, CCND3, CCND2, MYC, RASSF5, CAPN2, MYBL2, CAPN1, MAP2K3, MAP2K1, MAP2K2, IGFBP3, SIRT1, TGFBR1, CCNA2, RBL2, CCNE2, CCNE1, VDAC3, VDAC1, SLC25A4, H2-M5, ITPR1, ITPR2, PIK3R2, ITPR3, PIK3R1, LIN9, FOXO3, ZFP36L2, CCNB2, CCNB1, PPP3R1, RRAS, E2F1, EIF4EBP1, E2F2, E2F3, E2F4, E2F5, MAP2K6, CDKN2B, TGFB1, SMAD3, GADD45B, GA…
Bladder cancer	18	0.038	0.059	MAP2K1, MAP2K2, CDKN2A, MMP2, DAPK3, BRAF, THBS1, MMP9, EGFR, RASSF1, CDK4, MYC, ERBB2, E2F1, MDM2, E2F2, E2F3, FGFR3
Galactose metabolism	14	0.075	0.1	GALT, AKR1B1, AKR1B8, HK2, HK1, AKR1B7, G6PC2, PFKL, AKR1B10, LCT, PFKM, GLA, PFKP, PGM1
Axon guidance	79	4.1e-06	4.5e-05	SEMA5A, EPHB6, NRP1, ROBO3, PIK3CD, PIK3CB, ROBO1, PPP3CA, DPYSL2, CFL2, EPHB2, SEMA6C, EPHA4, EPHA7, SEMA6A, WNT5B, UNC5B, DCC, TRPC1, SEMA6D, WNT5A, UNC5C, RGMA, PARD3, MYL9, EPHA2, SEMA3C, ROCK2, SEMA3A, NTN4, PIK3R2, SEMA3E, PIK3R1, SEMA3F, NTN1, GNAI1, NTN3, GNAI2, EFNB2, CDC42, PPP3R1, EFNB3, RRAS, ABLIM3, PLCG2, PLXNA2, PLXNA1, FYN, SLIT3, LRIG2, SRGAP3, LRRC4C, PAK3, SRGAP2, SRGAP1, PLXNA…
TGF-beta signaling pathway	48	0.00041	0.0017	HDAC2, TFRC, ZFYVE9, HDAC1, HFE, LRRC32, THBS1, LTBP1, THSD4, PPP2CB, PPP2R1A, MYC, E2F4, PITX2, E2F5, SKP1, SMAD1, CDKN2B, SMAD3, TGFB1, SMURF1, TGFB3, FST, NOG, SMAD9, INHBB, INHBA, EMP3, SMAD6, ACVR2B, BMP6, TGFBR1, DCN, BMP5, RGMA, SMAD7, RBX1, SKI, GREM1, BMP4, TFDP1, SP1, TFR2, BAMBI, ID1, ID4, ID3, BMPR1B
AGE-RAGE signaling pathway in diabetic complications	44	0.00077	0.0027	CDKN1B, PIK3CD, PIK3R2, PIK3CB, PIK3R1, AGER, ICAM1, CDC42, THBD, CASP3, PLCG2, PLCE1, CCL2, JAK2, SMAD3, TGFB1, VCAM1, TGFB3, MMP2, STAT3, VEGFB, NFATC1, VEGFD, MAPK14, MAPK12, NFKB1, TGFBR1, COL1A1, MAPK10, MAPK11, IL6, COL3A1, PLCB3, COL1A2, CDK4, COL4A4, COL4A3, COL4A6, BCL2, COL4A5, NOX4, BAX, PLCD4, PLCD1
Viral life cycle - HIV-1	27	0.01	0.02	RIM12C, SMARCB1, CCNT2, ELL, TRIM30D, VPS4A, FURIN, MLLT3, SAMHD1, BICD1, TRIM5, NELFA, TNPO3, RANBP2, CPSF7, APOBEC3, MAP1S, ELL2, BST2, KAT2B, HGS, MAP1B, FEZ1, SUPT5, MAP1A, PIN1, SERINC3
Cytoskeleton in muscle cells	101	1.9e-07	4.5e-06	ITGA2B, ENO2, ENO3, DAG1, COL27A1, TPM4, TPM3, MYH15, TMOD3, TPM2, TMOD2, TPM1, ANK2, ATP1B3, ANK3, HSPG2, COL4A4, COL4A3, COL4A6, COL4A5, TLN2, TLN1, MYL9, VCL, DSC2, FBN2, SPTBN5, SDC4, SDC2, SDC3, NID1, FBLN2, MYH14, MYH11, SPTBN1, SPTBN2, DTNA, JUP, COL24A1, NEBL, NEB, COL1A1, COL1A2, DIAPH3, COL5A3, COL5A2, ITGA11, SSPN, SDC1, COL9A3, ITGB5, ITGB4, ITGB3, ENO1B, FHL2, LMOD1, LDB3, SYNE3, SYN…
NF-kappa B signaling pathway	46	0.00063	0.0023	CD40, TRADD, TNFAIP3, CXCL1, CXCL2, EDA2R, ICAM1, RELB, IKBKB, PIDD1, PLAU, PLCG2, TRIM25, ERC1, IKBKG, LBP, CD14, MAP3K7, LYN, PIAS4, CARD10, VCAM1, CHUK, CSNK2A1, GADD45B, SYK, GADD45A, IL1R1, CSNK2A2, NFKB1, GADD45G, TNFRSF1A, CYLD, CXCL12, TRAF3, LCK, CSNK2B, BCL2, TAB3, TAB2, TAB1, LTBR, TLR4, MYD88, BIRC2, RIGI
Human T-cell leukemia virus 1 infection	107	1e-07	3.3e-06	CRTC2, TRRAP, CRTC1, BUB1B, ICAM1, CDC20, CCND3, CDC23, CCND2, KAT5, PTTG1, CREB3L4, CREB3L1, MYC, CREB3L2, CDC27, PRKACA, PRKACB, MAP2K4, MAP2K1, MAP2K2, MSX2, IL1R1, CCNE2, CCNE1, VDAC3, TBPL1, ANAPC4, VDAC1, ANAPC5, TLN2, TLN1, ANAPC2, ATF4, ANAPC16, H2-M5, PIK3R2, PIK3R1, ANAPC10, CCNB2, PPP3R1, TERT, H2-EB1, TGFB1, SMAD3, TGFB3, NFATC3, NFATC2, NFATC1, NFKB1, NFATC4, IL6, DLG1, CDK4, CDK2, C…
AMPK signaling pathway	55	0.00018	0.00092	CRTC2, CAB39L, IRS1, PIK3CD, PRKAG2, IRS2, PIK3CB, ADRA1A, GYS1, STK11, EEF2K, CREB3L4, PPP2R1A, CREB3L1, CREB3L2, SCD2, LEPR, SCD1, MAP3K7, RAB8A, SREBF1, PRKAB2, CPT1A, PPP2R5B, CPT1C, SIRT1, CCNA2, TBC1D1, CREB3, FBP2, CFTR, PFKFB2, PFKFB4, PFKFB3, PRKAA2, PIK3R2, PIK3R1, FOXO3, ADIPOR1, ADIPOR2, CAMKK2, PPP2CB, PPP2R3D, EIF4EBP1, INSR, SCD4, IGF1, EEF2, MTOR, G6PC2, PFKL, RHEB, PPP2R2B, PFKM,…
Platinum drug resistance	35	0.0035	0.0087	TOP2A, GSTP2, MGST3, GSTT3, MGST1, PIK3CD, PIK3R2, GSTT1, PIK3CB, PIK3R1, BRCA1, BBC3, CASP3, ERBB2, REV3L, PMAIP1, BID, GSTM4, GSTM2, APAF1, CDKN2A, SLC31A1, MSH6, GSTA4, MSH2, BCL2, MDM2, CYCS, FAS, BIRC5, BAX, GSTM7, GSTM6, BIRC2, GSTM5
Parathyroid hormone synthesis, secretion and action	50	0.00043	0.0017	ARRB1, PTH1R, MMP24, CREB3L4, CREB3L1, CREB3L2, PDE4B, PRKACA, PRKACB, PRKCG, ARHGEF11, MAP2K1, PDE4D, CREB3, MMP14, PLCB3, MMP16, MMP15, MMP17, ATF4, GCM1, ATF6B, STK39, ITPR1, LRP5, WNK4, ADCY3, ITPR2, ITPR3, ADCY1, PLD1, ADCY8, ADCY7, PTHLH, EGFR, GNAI1, ADCY5, LRP6, GNAI2, PLD2, CYP27B1, JUND, VDR, BRAF, MAFB, NACA, WNK1, SP1, GNAQ, BCL2
Adipocytokine signaling pathway	31	0.0066	0.014	PRKAA2, IRS1, TRADD, SLC2A1, PRKAG2, IRS2, ADIPOR1, ADIPOR2, CAMKK2, IKBKB, STK11, NPY, LEPR, IKBKG, JAK2, PRKAB2, CPT1A, CHUK, ACSL1, STAT3, ACSL4, TNFRSF1B, CPT1C, MTOR, NFKB1, TNFRSF1A, POMC, MAPK10, G6PC2, NFKBIE, NFKBIB
PI3K-Akt signaling pathway	158	1.1e-10	8.3e-09	CRTC2, CSF3, CHRM1, CSF1, IRS1, ITGA2B, TNC, FGF1, FGF7, STK11, CCND3, CCND2, PPP2R1A, CREB3L4, CREB3L1, MYC, CREB3L2, KDR, MAGI1, PDGFRB, MAP2K1, MAP2K2, F2R, PGF, EREG, CCNE2, CCNE1, COL4A4, CDC37, COL4A3, DDIT4, COL4A6, COL4A5, EPHA2, IFNAR1, ATF4, CSF1R, LPAR1, PDGFB, TGFA, PDGFA, LPAR2, PIK3R2, PIK3R1, LPAR4, FOXO3, PIK3R6, HSP90B1, PIK3R5, BCL2L11, PDGFD, PDGFC, EIF4EBP1, INSR, IGF2, IGF1, …
Choline metabolism in cancer	42	0.0015	0.0047	SLC44A5, DGKG, SLC44A4, SLC44A1, SLC44A2, DGKA, PDGFB, PIK3CD, PDGFA, PIK3R2, PIK3CB, PIK3R1, PLD1, EGFR, PLD2, PDGFD, PDGFC, EIF4EBP1, PIP5K1A, PIP5K1B, PIP5K1C, RALGDS, WASF3, PRKCG, PDGFRB, MAP2K1, PCYT1B, MAP2K2, PCYT1A, PLA2G4A, DGKZ, MTOR, MAPK10, SLC5A7, SP1, RHEB, DGKQ, DGKK, PLPP2, SOS2, PLPP1, SLC22A21
Synaptic vesicle cycle	33	0.0054	0.012	ATP6V1A, SLC1A1, CLTB, CACNA1B, CLTA, CACNA1A, AP2A1, CPLX2, SLC1A6, AP2A2, AP2S1, ATP6V0A2, STX3, ATP6V1E1, STX2, ATP6V0E2, ATP6V1D, ATP6V0A1, ATP6V1F, NSF, UNC13B, UNC13C, ATP6V0B, ATP6V1G1, ATP6V1G2, SLC6A12, DNM1, DNM2, DNM3, SLC6A9, ATP6V0C, VAMP2, ATP6V0E
Glutamatergic synapse	49	0.00067	0.0024	GRIK2, GRM1, GLS, PPP3CA, GRM8, HOMER3, PRKACA, PRKACB, PRKCG, SLC38A1, TRPC1, PLA2G4A, PLCB3, SHANK3, SHANK2, SLC1A1, ITPR1, ADCY3, ITPR2, CACNA1A, ITPR3, ADCY1, SLC1A6, PLD1, ADCY8, ADCY7, GNAI1, ADCY5, GNAI2, PLD2, PPP3R1, GNG2, GNG5, GNG4, GNG7, SLC38A3, SLC38A2, GRIA3, HOMER2, GNG12, GNG11, GRIN2B, GRIN2D, GNAO1, DLG4, GNAQ, GNB2, GNB1, GNB4
Alcoholic liver disease	60	0.00016	0.00083	TRADD, PRKAG2, CXCL1, CXCL2, IKBKB, TBK1, ALDH2, CASP3, SCD2, IKBKG, SCD1, LBP, MAP3K7, MAP2K3, MAP2K4, SREBF1, PRKAB2, CPT1A, CHUK, CPT1C, SIRT1, IL17RC, TNFRSF1A, IRF3, TRAF3, ACOX1, TLR4, ALDH7A1, ALDH9A1, PRKAA2, LEF1, ADH7, FOXO3, ADIPOR1, ADIPOR2, CAMKK2, C2, C3, ALDH1B1, CD14, MAP2K7, MAP2K6, TCF7L2, TCF7L1, SCD4, MAPK14, MAPK12, NFKB1, MAPK10, MAPK11, IL6, FAS, TAB3, NOX4, CTNNB1, TAB2, T…
Rap1 signaling pathway	91	2.7e-06	3.2e-05	DOCK4, FLT1, CSF1, ITGB3, FLT4, ITGA2B, PIK3CD, PIK3CB, CALML4, FGF1, SIPA1L3, FGF7, RASSF5, KDR, PLCE1, MAP2K3, PDGFRB, PRKCG, MAGI1, MAP2K1, MAP2K2, MAGI3, F2R, NGF, PGF, APBB1IP, TIAM1, PLCB3, PRKD3, PARD3, PRKD2, TLN2, TLN1, RAPGEF5, RAPGEF3, EPHA2, PFN2, CSF1R, RALA, RALB, LPAR1, PDGFB, PDGFA, ADCY3, LPAR2, PIK3R2, PIK3R1, ADCY1, LPAR4, ADCY8, THBS1, ADCY7, EGFR, GNAI1, ADCY5, RASGRP3, GNAI2…
Cholinergic synapse	48	0.00083	0.0028	CHRM3, CHRM1, ITPR1, CACNA1B, PIK3CD, ADCY3, ITPR2, CACNA1A, PIK3R2, ITPR3, PIK3CB, PIK3R1, ADCY1, ADCY8, ADCY7, PIK3R6, GNAI1, ADCY5, PIK3R5, GNAI2, GNG2, GNG5, CREB3L4, GNG4, GNG7, CREB3L1, CREB3L2, FYN, JAK2, PRKACA, PRKACB, PRKCG, KCNJ4, MAP2K1, GNG12, GNG11, GNAO1, CREB3, SLC5A7, PLCB3, GNAQ, GNB2, CAMK4, GNB1, BCL2, GNB4, KCNQ5, ATF4
GABAergic synapse	38	0.0036	0.0089	GABRB3, GABRB1, CACNA1B, ADCY3, CACNA1A, ABAT, ADCY1, ADCY8, ADCY7, GNAI1, ADCY5, GLS, GNAI2, TRAK2, GNG2, GNG5, GNG4, GNG7, GABRE, SLC38A3, PRKACA, SLC38A2, PRKACB, PRKCG, NSF, GABARAPL2, GABARAPL1, SLC38A1, SLC12A5, PLCL1, SLC6A12, GNG12, GNG11, GNAO1, GNB2, GNB1, GNB4, HAP1
Valine, leucine and isoleucine degradation	24	0.024	0.042	ACAD8, MCCC2, ACAA2, HMGCS1, HIBADH, BCKDHB, ABAT, ACAA1B, ACAA1A, ACADSB, AACS, ACAT2, HADHB, ALDH2, ALDH1B1, EHHADH, IVD, DBT, PCCB, HMGCS2, BCAT1, ALDH7A1, HMGCLL1, ALDH9A1
Biosynthesis of nucleotide sugars	16	0.074	0.1	MAS, GALT, UXS1, MPI, PMM2, GFPT1, UAP1, HK2, HK1, GPI1, UGDH, GMDS, FCSK, UAP1L1, GMPPA, PGM1
Cushing syndrome	68	9.1e-05	0.00052	SCARB1, CDKN1B, ASH2L, AHR, CREB3L4, CREB3L1, CREB3L2, PRKACA, PDE8B, PDE8A, PRKACB, MEN1, APC2, USP8, MAP2K1, MAP2K2, WNT5B, WNT5A, AXIN2, WNT16, CREB3, PLCB3, CCNE2, CCNE1, CYP21A1, ATF4, ATF6B, LEF1, ITPR1, ADCY3, ITPR2, ITPR3, ADCY1, ADCY8, ADCY7, EGFR, GNAI1, ADCY5, GNAI2, RAP1B, WNT11, DVL1, DVL2, E2F1, E2F2, E2F3, WNT4, FZD1, WNT10B, TCF7L2, WNT10A, FZD3, CDKN2B, TCF7L1, CDKN2C, FZD2, CDKN…
Wnt signaling pathway	73	6.2e-05	0.00038	CTNND2, PPP3CA, CCND3, CCND2, MYC, RSPO2, CCN4, PRKACA, LZTS2, MAP3K7, PRKACB, SKP1, TLE4, PRKCG, APC2, RNF43, TLE2, WNT5B, CSNK2A1, SERPINF1, WNT5A, CSNK2A2, SIAH1A, AXIN2, WNT16, SIRT1, TLE6, DKK2, RBX1, SFRP4, SFRP1, PLCB3, SFRP2, CSNK2B, ROR2, ROCK2, CTBP1, LEF1, LRP5, PRICKLE1, NLK, CXXC4, NKD1, LRP6, PPP3R1, WNT11, FRZB, DVL1, DVL2, GPC4, WNT4, FZD1, WNT10B, TCF7L2, WNT10A, FZD3, TCF7L1, FZ…
Melanoma	30	0.013	0.025	PTEN, PDGFB, PIK3CD, PDGFA, PIK3R2, PIK3CB, PIK3R1, FGF1, EGFR, FGF7, PDGFD, PDGFC, E2F1, E2F2, E2F3, POLK, PDGFRB, MAP2K1, MAP2K2, GADD45B, GADD45A, CDKN2A, BRAF, IGF1, GADD45G, CDK4, FGF18, MDM2, BAX, FGF10
Nucleotide metabolism	35	0.0068	0.015	CDA, HDDC2, GMPR2, AK1, ADK, GMPR, AK5, NT5C3, NT5C, DGUOK, NT5E, PNP, ENPP1, TK2, ENPP3, TK1, XDH, ENTPD1, RRM1, RRM2, ENTPD3, ENTPD5, CTPS2, NME4, CTPS1, UCKL1, APRT, DCTD, LACC1, NME6, IMPDH2, CMPK2, ADSS1, ADSS2, DCTPP1
Breast cancer	61	0.00032	0.0014	FLT4, PTEN, PIK3CD, PIK3CB, BRCA1, FGF1, FGF7, HEY1, MYC, HEY2, POLK, APC2, MAP2K1, MAP2K2, WNT5B, WNT5A, AXIN2, WNT16, SOS2, SHC2, NOTCH1, SHC1, NOTCH4, LEF1, LRP5, PIK3R2, PIK3R1, EGFR, LRP6, WNT11, ERBB2, DVL1, DVL2, E2F1, E2F2, E2F3, WNT4, FZD1, JAG2, WNT10B, TCF7L2, WNT10A, FZD3, TCF7L1, FZD2, JAG1, GADD45B, GADD45A, CSNK1A1, WNT7B, FZD6, BRAF, IGF1, MTOR, GADD45G, CDK4, SP1, FGF18, CTNNB1, …
Signaling pathways regulating pluripotency of stem cells	58	0.00047	0.0018	IK3CD, PIK3CB, MYC, HOXA1, JAK2, JARID2, JAK3, JAK1, APC2, MAP2K1, MAP2K2, WNT5B, WNT5A, LIFR, AXIN2, WNT16, DUSP9, KAT6A, DLX5, PIK3R2, PIK3R1, WNT11, DVL1, DVL2, OTX1, WNT4, FZD1, WNT10B, SMAD1, ZFHX3, WNT10A, FZD3, FZD2, SMAD3, PCGF2, WNT7B, FZD6, PCGF3, STAT3, SMAD9, INHBB, IGF1, INHBA, MAPK14, ACVR2B, MAPK12, BMP4, MAPK11, MEIS1, ID1, ID4, ID3, CTNNB1, NANOG, TCF3, BMPR1B, FGFR4, FGFR3
Toxoplasmosis	45	0.0024	0.0068	CD40, LAMA2, LAMA1, LAMC3, H2-DMA, LAMC2, PIK3R6, GNAI1, PIK3R5, GNAI2, IKBKB, CASP3, H2-DMB1, ALOX5, IKBKG, JAK2, MAP3K7, JAK1, MAP2K6, MAP2K3, H2-EB1, TGFB1, CHUK, IFNGR1, TGFB3, STAT3, IRGM1, MAPK14, MAPK12, NFKB1, TNFRSF1A, GNAO1, MAPK10, MAPK11, BCL2, CYCS, ITGA6, TAB2, TAB1, TLR4, MYD88, BIRC2, HSPA1B, H2-AB1, NFKBIB
Salmonella infection	104	2.5e-06	3.2e-05	CYFIP2, TXN1, GCC2, KIF5C, KIF5B, MYC, KIF5A, KPNA4, MAP3K7, KPNA1, SKP1, MAP2K3, MAP2K4, MAP2K1, MAP2K2, VPS33A, NAIP2, DYNC1LI2, NAIP6, MYL9, ARL8B, PFN2, ARHGEF26, HSP90B1, KLC3, RRAS, PODXL, MYO6, SNX9, CD14, MAP2K7, MAP2K6, M6PR, ARPC4, ARPC5, NFKB1, IL6, BCL2, PLEKHM1, CYCS, TAB3, PLEKHM2, TAB2, TAB1, DYNLRB1, MYD88, RAB7, ARPC1B, TRADD, PIK3CD, BRK1, PIK3CB, WASL, PIK3C2B, IKBKB, FYCO1, CA…
Pathways in cancer	226	1.4e-12	3.1e-10	IL23R, HHIP, KEAP1, CALML4, RASSF1, RASSF5, MYC, PRKACA, PRKACB, SKP1, PRKCG, DAPK3, BCR, EML4, CTBP1, EPAS1, MGST3, PDGFB, MGST1, LPAR1, PDGFA, LPAR2, TGFA, PIK3R2, PIK3R1, LPAR4, TERT, PLCG2, HMOX1, RALGDS, GSTM4, FZD1, JAG2, WNT10B, GSTM2, FZD3, WNT10A, JAG1, FZD2, JUP, GADD45B, GADD45A, FZD6, IGF2, BRAF, IGF1, GNG12, GNG11, PTK2, GADD45G, LPAR6, KITL, CALM3, GSTM7, GSTM6, GSTM5, RET, CDKN1B, …
Ras signaling pathway	97	7e-06	6.4e-05	CSF1, CALML4, FGF1, FGF7, RASSF1, TBK1, SYNGAP1, RASSF5, KDR, PLCE1, PRKACA, PRKACB, PRKCG, PDGFRB, MAP2K1, MAP2K2, RALGAPA1, PGF, TIAM1, RIN1, EPHA2, CSF1R, SHC2, SHC1, PDGFB, TGFA, PDGFA, PIK3R2, RASAL1, PIK3R1, PLA2G5, PLA2G6, PLD1, STK4, RASGRP3, PLD2, RAP1B, RRAS, PDGFD, PDGFC, PLCG2, RALGDS, INSR, IGF2, IGF1, GNG12, GNG11, GRIN2B, NFKB1, EFNA1, AFDN, EFNA3, KITL, GNB2, FGF18, GNB1, GNB4, CA…
Glutathione metabolism	30	0.016	0.029	STP2, MGST3, ODC1, GSTT3, MGST1, GSTT1, OPLAH, ANPEP, CHAC1, GSTM4, GSTM2, RRM1, RRM2, LDC1, GPX3, IDH1, IDH2, GSR, GPX8, GPX7, PGD, PRDX6, GCLC, GSTA4, G6PDX, LAP3, GCLM, GSTM7, GSTM6, GSTM5
Melanogenesis	41	0.0045	0.011	LEF1, ADCY3, CALML4, ADCY1, ADCY8, ADCY7, GNAI1, ADCY5, GNAI2, WNT11, CREB3L4, CREB3L1, CREB3L2, DVL1, DVL2, PRKACA, PRKACB, WNT4, PRKCG, FZD1, WNT10B, TCF7L2, WNT10A, MAP2K1, FZD3, TCF7L1, MAP2K2, FZD2, WNT5B, WNT7B, WNT5A, FZD6, WNT16, GNAO1, POMC, CREB3, PLCB3, KITL, GNAQ, CTNNB1, CALM3
Ubiquitin mediated proteolysis	63	0.00039	0.0017	DET1, UBE2D3, UBE2D1, KEAP1, AA414768, BRCA1, PRPF19, UBE2D2A, UBE2L3, CDC20, HERC4, HERC3, CDC23, UBE2Q1, CDC27, SKP1, PIAS4, PIAS3, FBXW8, UBE2E3, UBE2E1, SIAH1A, MID1, RBX1, DDB1, CDC34, ANAPC4, ANAPC5, BIRC2, ANAPC2, PRKN, ANAPC16, MGRN1, UBA6, RNF7, KLHL13, RCHY1, ANAPC10, RHOBTB1, UBE2J1, RHOBTB2, UBB, UBC, UBE2F, MAP3K1, UBE2C, SMURF1, WWP1, UBE2G1, WWP2, CUL4A, UBE2W, UBE2S, CDC16, UBA3, …
PD-L1 expression and PD-1 checkpoint pathway in cancer	36	0.0084	0.018	PTEN, PIK3CD, PIK3R2, PIK3CB, PIK3R1, EGFR, IKBKB, PPP3CA, PPP3R1, IKBKG, JAK2, JAK1, MAP2K6, MAP2K3, MAP2K1, MAP2K2, CHUK, CSNK2A1, IFNGR1, CSNK2A2, STAT3, NFATC3, NFATC2, NFATC1, MAPK14, MTOR, MAPK12, NFKB1, EML4, MAPK11, LCK, CSNK2B, NFKBIE, TLR4, MYD88, NFKBIB
Platelet activation	51	0.0016	0.0049	GUCY1B1, ITGB3, SNAP23, ITGA2B, PIK3CD, PIK3CB, MYLK, PPP1CC, PRKACA, PRKACB, PRKG1, FGB, GUCY1A2, PPP1R12A, SYK, F2R, PLA2G4A, VAMP8, APBB1IP, PLCB3, STIM1, TLN2, TLN1, ROCK2, ITPR1, ADCY3, ITPR2, PIK3R2, ITPR3, PIK3R1, ADCY1, ADCY8, ADCY7, PIK3R6, GNAI1, ADCY5, PTGS1, PIK3R5, GNAI2, RAP1B, PLCG2, FYN, LYN, MAPK14, MAPK12, PPP1CA, COL1A1, MAPK11, COL3A1, COL1A2, GNAQ
Dilated cardiomyopathy	42	0.0045	0.011	LAMA2, ITGB5, ITGB4, LAMA1, ITGB3, ITGA2B, ADCY3, ADCY1, ADCY8, ADCY7, ADCY5, CACNG8, SGCB, DAG1, ITGB8, ITGAV, DMD, ITGB7, PRKACA, PRKACB, DTNA, TGFB1, TPM4, CAV3, ITGA3, TGFB3, TPM3, CACNA2D1, TPM2, ITGA1, TPM1, IGF1, SLC8A3, CACNB2, CACNB4, ITGA11, SSPN, ITGA6, ITGA5, SNTB1, ITGA9, SNTB2
Human papillomavirus infection	146	5.7e-08	2.1e-06	MAML2, ITGA2B, TNC, RBPJ, CCND3, CCND2, TBK1, PPP2R1A, CREB3L4, CREB3L1, CREB3L2, PRKACA, ATP6V1E1, PRKACB, MAGI1, PDGFRB, MAP2K1, ATP6V1G1, MAP2K2, ATP6V1G2, WNT5B, WNT5A, SCRIB, CCNE2, CCNE1, COL4A4, PARD3, COL4A3, COL4A6, TBPL1, COL4A5, MAML3, IFNAR1, LLGL2, ATP6V1A, NOTCH1, H2-M5, NOTCH4, PIK3R2, PIK3R1, TERT, DVL1, ATP6V0A2, EIF4EBP1, DVL2, ATP6V1D, ATP6V1F, WNT4, ATP6V0A1, FZD1, WNT10B, FZD…
HIF-1 signaling pathway	47	0.003	0.0077	PFKFB3, CDKN1B, FLT1, TFRC, ENO1B, SLC2A1, PIK3CD, IL6RA, PIK3R2, PIK3CB, PIK3R1, ENO2, ENO3, EGFR, HK2, HK1, MKNK2, ERBB2, NPPA, PLCG2, EIF4EBP1, HMOX1, TIMP1, PDK1, PRKCG, EGLN1, ANGPT4, MAP2K1, ANGPT2, MAP2K2, ANGPT1, IFNGR1, INSR, STAT3, IGF1, MTOR, NFKB1, RBX1, IL6, PFKL, BCL2, ALDOC, LTBR, TLR4, PFKM, GAPDH, PFKP
mTOR signaling pathway	64	0.00048	0.0018	CAB39L, IRS1, PTEN, PIK3CD, PIK3CB, IKBKB, STK11, DEPTOR, RPS6KA1, GRB10, ATP6V1E1, PRKCG, MAP2K1, SEC13, ATP6V1G1, MAP2K2, ATP6V1G2, CHUK, WNT5B, WNT5A, WNT16, TNFRSF1A, SLC7A5, RRAGA, CLIP1, RRAGC, DDIT4, SOS2, ATP6V1A, PRKAA2, NPRL2, LRP5, PIK3R2, SLC3A2, PIK3R1, LRP6, WNT11, DVL1, DVL2, EIF4EBP1, RICTOR, FNIP2, ATP6V1D, EIF4B, WNT4, ATP6V1F, FZD1, WNT10B, WNT10A, FZD3, FZD2, WDR59, WNT7B, INS…
Neurotrophin signaling pathway	49	0.0024	0.0068	PRDM4, IRS1, PIK3CD, PIK3CB, CALML4, IKBKB, RPS6KA1, ARHGDIB, MAP2K1, MAP2K2, MATK, GAB1, FRS2, IRAK3, NGF, SOS2, ATF4, BEX3, SHC2, SHC1, PSEN2, PIK3R2, PIK3R1, FOXO3, RAP1B, CDC42, NTF5, MAPK7, PLCG2, MAP2K7, SH2B3, SH2B2, MAP3K1, KIDINS220, SORT1, NTRK3, BRAF, MAPK14, MAPK12, NFKB1, MAPK10, MAPK11, CAMK4, BCL2, BAX, CALM3, NFKBIE, NFKBIB, ZFP110
MAPK signaling pathway	121	1.2e-06	2.1e-05	CSF1, IL1RAP, FGF1, RPS6KA4, FGF7, MYC, RPS6KA1, KDR, MAP3K9, PRKACA, MAP3K7, PRKACB, MAP3K4, MAP2K3, PRKCG, PDGFRB, MAP2K4, MAP2K1, MAP2K2, IL1R1, CACNA2D1, PGF, EREG, CACNB2, CACNB4, MAPKAPK3, DDIT3, EPHA2, ATF4, CSF1R, PDGFB, CACNA1B, TGFA, PDGFA, CACNA1A, STK4, NLK, RASGRP3, STK3, RAP1B, PPP3R1, RRAS, PDGFD, PDGFC, MAP3K21, CD14, MAP2K7, MAP2K6, TGFB1, JUND, GADD45B, TGFB3, GADD45A, INSR, NFA…
Base excision repair	19	0.071	0.1	PARP3, FEN1, PARP4, PCNA, PARG, RFC1, LIG1, PARP2, OGG1, HMGB1, APTX, POLE4, SMUG1, POLB, POLD3, POLD4, NEIL2, POLD1, POLE3
Fatty acid degradation	21	0.057	0.083	GCDH, CYP4A12A, CPT1A, CYP4A12B, ACAA2, ACSL1, ACSL4, ACAA1B, ACAA1A, ADH7, CPT1C, ACADSB, ACAT2, HADHB, CPT2, ALDH2, ALDH1B1, ACOX1, EHHADH, ALDH7A1, ALDH9A1
Long-term potentiation	27	0.029	0.048	ITPR1, ITPR2, ITPR3, CALML4, ADCY1, ADCY8, GRM1, RAP1B, PPP1CC, PPP3CA, PPP3R1, RPS6KA1, PRKACA, PRKACB, PRKCG, MAP2K1, MAP2K2, BRAF, GRIN2B, GRIN2D, PPP1CA, PLCB3, GNAQ, CAMK4, CALM3, RAPGEF3, ATF4
Growth hormone synthesis, secretion and action	47	0.0036	0.0089	SHC2, ATF6B, SHC1, IRS1, ITPR1, PIK3CD, ADCY3, ITPR2, IRS2, PIK3R2, ITPR3, PIK3CB, PIK3R1, ADCY1, ADCY8, ADCY7, GNAI1, ADCY5, GNAI2, CREB3L4, CREB3L1, CREB3L2, PLCG2, JAK2, PRKACA, PRKACB, MAP2K6, PRKCG, MAP2K3, MAP2K4, MAP2K1, MAP2K2, MAP3K1, IGFBP3, STAT3, IGF1, MAPK14, PTK2, MTOR, MAPK12, MAPK10, MAPK11, CREB3, PLCB3, GNAQ, SOS2, ATF4
Protein processing in endoplasmic reticulum	70	0.00039	0.0017	ERO1A, TRAM1, UBXN1, UBXN2A, UBE2D3, UBE2D1, UBE2D2A, HERPUD1, SEC61A1, CAPN2, UFD1, CAPN1, SKP1, SEC63, SEC13, SSR3, DNAJB12, RAD23A, RAD23B, CKAP4, RBX1, DNAJC3, TMEM258, DAD1, DDIT3, PLAA, CRYAB, ATF6, ATF4, PRKN, VCP, SAR1A, ATF6B, RPN1, RRBP1, RNF5, HSP90B1, UBE2J1, ATXN3, DNAJB1, GANAB, HSPH1, OS9, LMAN2, MAN1C1, UGGT2, MAP2K7, TRAM1L1, UGGT1, UBQLN4, SEC31B, MARCHF6, TXNDC5, SEC31A, UBQLN2…
Lysosome	54	0.002	0.0058	SCARB2, HEXB, CTSZ, HEXA, CLTB, CLTA, LITAF, LIPA, AP4M1, LAPTM4B, LAMP1, NAGLU, GNPTAB, AP1G2, AP1G1, HYAL2, AP3S1, CTSC, HGSNAT, ARSA, MANBA, ATP6V0B, SUMF1, ATP6V0C, CD63, IDUA, GNS, GGA2, AP3M1, PSAP, NEU1, ATP6V0A2, AGA, ARSB, ATP6V0A1, AP1M1, ABCA2, CD164, NAPSA, SORT1, FUCA2, AP3D1, M6PR, NAGA, CTNS, MCOLN1, IGF2R, GALC, DMXL1, DMXL2, PPT1, MAN2B1, GLA, LGMN
GnRH signaling pathway	36	0.012	0.024	ITPR1, ADCY3, ITPR2, ITPR3, CALML4, ADCY1, PLD1, ADCY8, ADCY7, EGFR, ADCY5, PLD2, CDC42, MAPK7, MAP2K7, PRKACA, PRKACB, MAP3K4, MAP2K6, MAP2K3, MAP2K4, MAP2K1, MAP2K2, MAP3K1, MMP2, PLA2G4A, MAPK14, MAPK12, MAPK10, MAPK11, MMP14, PLCB3, GNAQ, CALM3, SOS2, ATF4
Dopaminergic synapse	54	0.0024	0.0068	GSK3A, ARRB1, CALML4, COMT, PPP1CC, PPP3CA, KIF5C, CREB3L4, PPP2R1A, CREB3L1, KIF5B, CREB3L2, KIF5A, PRKACA, PRKACB, PRKCG, PPP2R5B, CREB3, PLCB3, ATF4, MAOB, ATF6B, ITPR1, CACNA1B, ITPR2, CACNA1A, ITPR3, GNAI1, ADCY5, GNAI2, PPP2CB, GNG2, PPP2R3D, GNG5, GNG4, GNG7, DRD3, GRIA3, MAPK14, GNG12, GNG11, GRIN2B, MAPK12, PPP1CA, MAPK10, GNAO1, MAPK11, PPP2R2B, GNAQ, GNB2, GNB1, GNB4, CALM3, BMAL1
Notch signaling pathway	25	0.044	0.067	HDAC2, NOTCH1, MAML2, CTBP1, HDAC1, NOTCH4, PSEN2, DTX1, RBPJ, DTX4, LFNG, APH1C, ATXN1, HEY1, DVL1, HEY2, DVL2, TLE4, JAG2, TLE2, JAG1, TLE6, NCOR2, KAT2B, MAML3
Mitophagy - animal	40	0.0099	0.02	PRKN, BECN1, USP15, RAB7, VCP, CITED2, FOXO3, RABGEF1, BCL2L13, MAP1LC3B, TBK1, SAMM50, MAP1LC3A, RRAS, UBB, UBC, MFN1, E2F1, MFN2, USP30, TBC1D15, MARCHF5, FIS1, GABARAPL2, USP8, GABARAPL1, CSNK2A1, SMURF1, AMFR, ATG9B, CSNK2A2, CCZ1, SIAH1A, EIF2S1, MAPK10, SP1, CSNK2B, TAX1BP1, RAB7B, ATF4
Purine metabolism	53	0.0029	0.0076	HDDC2, GUCY1B1, ADK, NUDT5, PNP, PDE4B, ENPP1, ENPP3, PDE8B, PDE8A, PGM1, GUCY1A2, ENTPD1, ENTPD3, PDE4D, ENTPD5, NME4, APRT, NME6, GART, PDE9A, PRPS2, PRPS1, GUCY2D, PDE1C, PDE1B, NPR2, GMPR2, AK1, PRUNE1, ADCY3, GMPR, ADCY1, AK5, ADCY8, ADCY7, PAPSS2, ADCY5, NT5C, DGUOK, NT5E, XDH, RRM1, RRM2, PDE6H, PAICS, NUDT9, LACC1, IMPDH2, PDE3A, ADSS1, ADSS2, PDE7A
Fc gamma R-mediated phagocytosis	37	0.015	0.028	ARPC1B, ASAP3, PIK3CD, PIK3R2, ASAP2, PIK3CB, PIK3R1, PLA2G6, PLD1, PLD2, CDC42, SCIN, CFL2, PLCG2, PIP5K1A, PIP5K1B, PIP5K1C, WASF3, PRKCG, LYN, ACTR2, MAP2K1, GSN, SYK, MYO10, SPHK2, LIMK2, PLA2G4A, ARPC4, GAB2, ARPC5, DNM2, MARCKS, BIN1, AMPH, PLPP2, PLPP1
Carbon metabolism	48	0.0052	0.012	PRPS2, PRPS1, H6PD, ACSS2, PCX, SHMT2, GLDC, ENO1B, OGDHL, GPT, SDSL, ENO2, ENO3, HK2, ACAT2, HK1, GPI1, GCSH, ME1, ME3, PGLS, IDH3A, TPI1, PKLR, MDH1, GOT1, GPT2, PGAM1, IDH1, IDH2, SDHD, PGD, CS, GLUD1, PFKL, PSAT1, ACOX1, CAT, PCCB, G6PDX, PGP, SUCLG2, ALDOC, ACO2, PFKM, GAPDH, PFKP, FBP2
Biosynthesis of amino acids	31	0.028	0.046	RPS2, PRPS1, PCX, SHMT2, ENO1B, GPT, SDSL, ENO2, ENO3, MAT2A, CBS, IDH3A, TPI1, PKLR, GOT1, GPT2, PGAM1, IDH1, IDH2, ASS1, CS, PFKL, PSAT1, CTH, ALDOC, ALDH18A1, ACO2, BCAT1, PFKM, GAPDH, PFKP
Epstein-Barr virus infection	89	0.00016	0.00083	H2-T23, CD40, H2-T22, CDKN1B, TRADD, PIK3CD, TNFAIP3, PIK3CB, RBPJ, ICAM1, IKBKB, CCND3, CCND2, TBK1, PSMD4, MYC, CASP3, POLK, IKBKG, MAP3K7, JAK3, JAK1, MAP2K3, MAP2K4, ENTPD1, CHUK, APAF1, ENTPD3, SYK, TAP1, RUNX3, SAP30, CCNA2, NCOR2, CCNE2, IRF3, TRAF3, CCNE1, CD44, IFNAR1, PSMD12, HDAC2, HDAC1, H2-M5, H2-DMA, OAS1A, PIK3R2, PIK3R1, RELB, BCL2L11, H2-DMB1, PLCG2, E2F1, E2F2, E2F3, MAP2K7, BID…
Hypertrophic cardiomyopathy	39	0.014	0.027	PRKAA2, LAMA2, ITGB5, ITGB4, LAMA1, ITGB3, ITGA2B, PRKAG2, CACNG8, SGCB, DAG1, ITGB8, ITGAV, DMD, ITGB7, PRKAB2, DTNA, TGFB1, TPM4, CAV3, ITGA3, TGFB3, TPM3, CACNA2D1, TPM2, ITGA1, TPM1, IGF1, SLC8A3, CACNB2, IL6, CACNB4, ITGA11, SSPN, ITGA6, ITGA5, SNTB1, ITGA9, SNTB2
Yersinia infection	53	0.0041	0.0099	WIPF2, ARPC1B, PIK3CD, PIK3CB, WASL, IKBKB, TBK1, RPS6KA1, CASP1, IKBKG, MAP3K7, MAP2K3, ACTR2, MAP2K4, MAP2K1, MAP2K2, CHUK, IRF3, LCK, ITGA5, ARHGEF7, TLR4, SKAP2, ROCK2, ARHGEF28, PIK3R2, PIK3R1, CDC42, PIP5K1A, CCL2, PIP5K1B, PIP5K1C, MAP2K7, MAP2K6, GIT2, NFATC3, NFATC2, NFATC1, ARPC4, ARPC5, MAPK14, BAIAP2, PTK2, MAPK12, NFKB1, MAPK10, MAPK11, IL6, GNAQ, TAB2, PKN1, TAB1, MYD88
Endocytosis	105	4.7e-05	0.00031	WASHC4, TFRC, ZFYVE9, WIPF2, KIF5C, KIF5B, KIF5A, VPS35, VPS36, WASHC1, SH3GLB2, USP8, IST1, RNF41, RUFY1, ACAP2, RAB31, HGS, BIN1, PARD3, RUFY2, RAB35, CHMP4C, AMPH, H2-M5, VPS26A, AGAP3, PLD1, PLD2, SNX3, SNX1, RAB11FIP1, GRK4, PIP5K1A, PIP5K1B, PIP5K1C, RAB11FIP2, RAB11FIP3, RAB11FIP5, SMAD3, CAV3, SMURF1, CAV2, CAV1, VTA1, IQSEC3, ARPC4, STAM, ARPC5, IGF2R, EHD2, DAB2, EHD3, MDM2, FGFR4, FGFR…
Glycolysis / Gluconeogenesis	26	0.051	0.076	ACSS2, ENO1B, ADH7, ENO2, ENO3, HK2, HK1, GPI1, ALDH2, ALDH1B1, ALDH3B1, PGM1, TPI1, PKLR, PGAM1, AKR1A1, BPGM, PFKL, G6PC2, ALDOC, PFKM, GAPDH, ALDH7A1, PFKP, FBP2, ALDH9A1
Regulation of actin cytoskeleton	90	0.00019	0.00094	YFIP2, CHRM3, CHRM1, ITGB5, ITGB4, ITGB3, ARPC1B, ITGA2B, PIK3CD, BRK1, PIK3CB, WASL, FGF1, MYLK, PPP1CC, FGF7, CFL2, ITGB8, ITGAV, ITGB7, PIP4K2C, PDGFRB, APC2, ACTR2, MAP2K1, PPP1R12A, MAP2K2, ITGA3, ACTN1, ITGA1, F2R, ACTN4, TIAM1, SPATA13, MYH9, ITGA6, ITGA5, PPP1R12B, ARHGEF7, SOS2, PPP1R12C, MYL9, VCL, ITGA9, PFN2, ARHGEF6, ROCK2, LPAR1, PDGFB, PDGFA, LPAR2, PIK3R2, PIK3R1, LPAR4, IQGAP3, E…
Oxytocin signaling pathway	59	0.0032	0.0081	OXTR, GUCY1B1, PRKAG2, MYL6B, CALML4, MYLK, PPP1CC, PPP3CA, EEF2K, NPPA, PRKACA, PRKACB, PRKCG, GUCY1A2, MAP2K1, PRKAB2, PPP1R12A, MAP2K2, CACNA2D1, PLA2G4A, CACNB2, PLCB3, MYL6, CACNB4, PPP1R12B, PPP1R12C, MYL9, PRKAA2, ROCK2, NPR2, ITPR1, ADCY3, ITPR2, ITPR3, ADCY1, ADCY8, ADCY7, PIK3R6, EGFR, GNAI1, ADCY5, PIK3R5, CAMKK2, GNAI2, CACNG8, PPP3R1, MAPK7, KCNJ4, NFATC3, NFATC2, NFATC1, EEF2, NFATC…
Efferocytosis	62	0.0026	0.007	RAB7, ATP8A2, MEGF10, ITGB5, ATP8A1, ITGB3, PROS1, SLC2A1, LIPA, PANX1, CASP7, CASP3, CASP1, ITGAV, HAVCR1, JAK2, MAP2K1, CPT1A, MAP2K2, TIMD2, SPHK2, VPS33A, ATP11C, ADAM10, ATP11B, ATP11A, CPT1C, ANO5, SIRT1, DUSP7, ANO3, ADAM9, CD47, MFGE8, RAB7B, GAS6, LRP1, SLC66A1, ODC1, PLA2G6, THBS1, AGER, P2RY6, ALOX5, TGFB1, TMEM30A, LDC1, NFATC3, NFATC2, NFATC1, MERTK, MAPK14, PTK2, MAPK12, PBX1, GULP1…
Toll-like receptor signaling pathway	40	0.017	0.03	CD40, CD80, PIK3CD, PIK3R2, PIK3CB, PIK3R1, IKBKB, TBK1, CCL5, SPP1, IKBKG, LBP, CD14, MAP2K7, MAP3K7, JAK1, MAP2K6, MAP2K3, MAP2K4, MAP2K1, MAP2K2, CHUK, STAT2, MAPK14, MAPK12, NFKB1, TLR1, MAPK10, MAPK11, IL6, CXCL11, IRF3, TRAF3, TOLLIP, TAB2, TAB1, TLR5, TLR4, MYD88, IFNAR1
ABC transporters	20	0.099	0.13	ABCA2, ABCC4, ABCC1, ABCB7, ABCA8B, ABCA3, ABCC5, ABCA4, ABCA9, TAP1, ABCC9, ABCA7, ABCB11, ABCA12, ABCA13, ABCB1A, ABCB1B, ABCG4, CFTR, ABCG2
cGMP-PKG signaling pathway	66	0.002	0.006	GUCY1B1, IRS1, IRS2, ADRA1D, CALML4, ADRA1B, ADRA1A, MYLK, PPP1CC, NPPC, PPP3CA, CREB3L4, CREB3L1, CREB3L2, NPPA, PRKG1, GTF2I, GUCY1A2, MAP2K1, PPP1R12A, MAP2K2, IRAG1, ATP1B3, ADRA2A, CREB3, PLCB3, ADRB3, KCNMA1, VDAC3, VDAC1, SLC25A4, MYL9, ATF4, CNGB1, ATF6B, ROCK2, SRF, NPR2, ITPR1, ADCY3, ITPR2, ITPR3, ADCY1, ATP1A1, ADCY8, ADCY7, PIK3R6, GNAI1, ADCY5, PIK3R5, GNAI2, PPP3R1, KCNMB1, KCNMB4,…
Thyroid hormone signaling pathway	46	0.011	0.021	PFKFB2, HDAC2, NOTCH1, THRA, HDAC1, NOTCH4, ITGB3, SLC2A1, PIK3CD, PIK3R2, PIK3CB, PIK3R1, ATP1A1, MED16, MED12L, SLC9A1, MED14, MYC, PLCG2, PLCE1, ITGAV, SLC16A2, PRKACA, PRKACB, WNT4, PRKCG, MAP2K1, MAP2K2, DIO2, SLC16A10, ATP1B3, MTOR, MED13L, BMP4, KAT2B, PFKL, PLCB3, TBC1D4, RHEB, RCAN2, MDM2, CTNNB1, PFKM, PLCD4, PFKP, PLCD1
Legionellosis	23	0.077	0.11	HBS1L, VCP, SAR1A, APAF1, CXCL1, CXCL2, NFKB1, HSPD1, C3, NAIP2, BCL2L13, IL6, CASP7, NAIP6, CASP3, CASP1, CYCS, CD14, SEC22B, TLR5, TLR4, MYD88, HSPA1B
Long-term depression	23	0.077	0.11	PRKCG, LYN, GUCY1A2, MAP2K1, GUCY1B1, MAP2K2, ITPR1, ITPR2, CACNA1A, PLA2G4A, ITPR3, BRAF, IGF1, GRM1, GNAI1, GNAI2, GNAO1, PPP2CB, PLCB3, PPP2R1A, GNAQ, PRKG1, GRIA3
Vascular smooth muscle contraction	55	0.0056	0.013	GUCY1B1, MYL6B, ADM, ADRA1D, CALML4, ADRA1B, ADRA1A, MYLK, PPP1CC, NPPC, NPPA, PRKACA, PRKACB, PRKG1, PRKCG, ARHGEF11, GUCY1A2, MAP2K1, PLA2G12A, PPP1R12A, MAP2K2, IRAG1, PLA2G4A, PLCB3, MYL6, KCNMA1, MYH9, PPP1R12B, PPP1R12C, MYL9, CYP4A12A, CYP4A12B, CALCRL, ROCK2, NPR2, ITPR1, ADCY3, ITPR2, ITPR3, ADCY1, PLA2G5, PLA2G6, ADCY8, ADCY7, ADCY5, CALD1, KCNMB1, MYH14, KCNMB4, MYH11, PPP1R14A, BRAF, …
Morphine addiction	35	0.03	0.049	GABRB3, GABRB1, PDE1C, PDE1B, CACNA1B, ADCY3, CACNA1A, ARRB1, ADCY1, ADCY8, ADCY7, GNAI1, ADCY5, GNAI2, GNG2, GNG5, GNG4, GRK4, GNG7, PDE4B, GABRE, PDE8B, PRKACA, PDE8A, PRKACB, PRKCG, PDE4D, GNG12, GNG11, GNAO1, GNB2, GNB1, PDE3A, GNB4, PDE7A
Thyroid hormone synthesis	28	0.058	0.084	ATF6B, ITPR1, ADCY3, ITPR2, ITPR3, ADCY1, ATP1A1, TTF1, ADCY8, ADCY7, ADCY5, HSP90B1, CREB3L4, CREB3L1, CREB3L2, PRKACA, PRKACB, PRKCG, GPX3, GSR, GPX8, GPX7, ATP1B3, TSHR, CREB3, PLCB3, GNAQ, ATF4
Human cytomegalovirus infection	96	0.00033	0.0015	H2-T23, H2-T22, ITGB3, TRADD, PIK3CD, CGAS, PIK3CB, CALML4, IKBKB, PPP3CA, TBK1, CREB3L4, CREB3L1, MYC, CASP3, CREB3L2, ITGAV, IKBKG, PRKACA, PRKACB, JAK1, PRKCG, ARHGEF11, MAP2K1, MAP2K2, CHUK, IL1R1, TAP1, TNFRSF1A, CREB3, PLCB3, IRF3, SOS2, ATF4, ATF6B, PTGER1, ROCK2, H2-M5, PTGER3, ITPR1, ADCY3, ITPR2, PIK3R2, ITPR3, IL6RA, PIK3R1, ADCY1, ADCY8, ADCY7, EGFR, GNAI1, ADCY5, GNAI2, PPP3R1, GNG2,…
Apoptosis	51	0.0097	0.02	TRADD, CTSZ, PIK3CD, PIK3CB, BBC3, IKBKB, PIDD1, CASP7, TUBA1A, CASP6, CASP3, CAPN2, IKBKG, CAPN1, CTSC, MAP2K1, DFFA, PARP3, MAP2K2, PARP4, CHUK, APAF1, PARP2, NGF, TNFRSF1A, DDIT3, IL3RA, BIRC5, BIRC2, ATF4, ITPR1, ITPR2, PIK3R2, ITPR3, PIK3R1, TUBA3A, BCL2L11, PMAIP1, BID, GADD45B, GADD45A, DAB2IP, SEPTIN4, EIF2S1, NFKB1, GADD45G, MAPK10, BCL2, CYCS, FAS, BAX
Glycerophospholipid metabolism	37	0.029	0.048	CDS1, DGKG, DGKA, LPCAT1, LCAT, PLA2G5, PLA2G6, PLD1, AGPAT2, AGPAT3, SELENOI, AGPAT4, PLD2, PGS1, GPAT4, GPAT2, PCYT1B, PLA2G12A, PCYT1A, PCYT2, MBOAT2, PLA2G4A, DGKZ, PLPP5, GPAM, LPCAT3, ETNK1, DGKQ, LPCAT2, GPD1, GPD1L, DGKK, LPIN2, PLPP2, LPIN3, PLPP1, CDS2
Kaposi sarcoma-associated herpesvirus infection	84	0.00092	0.0031	H2-T23, H2-T22, TRADD, PIK3CD, CXCL1, PIK3CB, CALML4, CXCL2, ICAM1, IKBKB, PPP3CA, MAP1LC3B, TBK1, MAP1LC3A, MYC, CASP3, IKBKG, JAK2, JAK1, ATG3, MAP2K4, MAP2K1, MAP2K2, CHUK, SYK, IFNGR1, TNFRSF1A, IRF3, TRAF3, IFNAR1, BECN1, H2-M5, LEF1, PDGFB, ITPR1, ITPR2, PIK3R2, ITPR3, PIK3R1, PIK3R6, PIK3R5, C3, PPP3R1, GNG2, UBB, GNG5, GNG4, GNG7, UBC, PLCG2, E2F1, E2F2, E2F3, MAP2K7, BID, MAP2K6, LYN, TC…
Th1 and Th2 cell differentiation	33	0.043	0.067	NOTCH1, MAML2, H2-DMA, RBPJ, IKBKB, PPP3CA, PPP3R1, H2-DMB1, STAT6, IKBKG, JAK2, JAK3, JAK1, JAG2, H2-EB1, JAG1, CHUK, IFNGR1, NFATC3, NFATC2, NFATC1, MAPK14, RUNX3, MAPK12, NFKB1, MAPK10, MAPK11, MAF, LCK, MAML3, NFKBIE, H2-AB1, NFKBIB
Insulin resistance	41	0.026	0.045	SLC27A1, CRTC2, PRKAA2, IRS1, PTEN, SLC2A1, PRKAG2, PIK3CD, SLC2A2, IRS2, PIK3R2, PIK3CB, PIK3R1, PTPRF, PTPA, IKBKB, GYS1, PPP1CC, CREB3L4, CREB3L1, CREB3L2, RPS6KA1, SREBF1, PRKAB2, CPT1A, INSR, STAT3, GFPT1, OGA, MTOR, NFKB1, PPP1CA, TNFRSF1A, MAPK10, CREB3, IL6, G6PC2, TBC1D4, PPP1R3B, PPP1R3E, TRIB3
Human immunodeficiency virus 1 infection	89	0.0013	0.0042	H2-T23, H2-T22, TRIM30D, TRADD, PIK3CD, CGAS, PIK3CB, CALML4, IKBKB, PPP3CA, TBK1, AP1G2, TRIM5, AP1G1, CASP3, CFL2, IKBKG, MAP3K7, SKP1, MAP2K3, PRKCG, MAP2K1, APOBEC3, MAP2K2, CHUK, TAP1, TNFRSF1B, CDC25C, TNFRSF1A, RBX1, DDB1, IRF3, TLR4, TRIM12C, H2-M5, ITPR1, ITPR2, PIK3R2, ITPR3, PIK3R1, RNF7, SAMHD1, GNAI1, GNAI2, CCNB2, CCNB1, PPP3R1, GNG2, GNG5, GNG4, GNG7, PLCG2, MAP2K7, PAK3, BID, MAP2…
Salivary secretion	32	0.06	0.085	CHRM3, GUCY1B1, ITPR1, ADCY3, ITPR2, ADRA1D, ITPR3, CALML4, ADCY1, ATP1A1, SLC4A2, ADRA1B, ADCY8, ADRA1A, ADCY7, SLC9A1, ADCY5, PRKACA, PRKACB, PRKG1, PRKCG, GUCY1A2, ATP2B4, ATP1B3, ATP2B1, BST1, PLCB3, ADRB3, GNAQ, KCNMA1, CALM3, VAMP2
Polycomb repressive complex	32	0.06	0.085	HDAC2, L3MBTL3, HDAC1, PHF1, UBE2D3, UBE2D1, FOXK1, UBE2D2A, AURKB, RNF2, SCML2, SCMH1, RBBP7, JARID2, E2F6, YAF2, SKP1, CBX7, PHC2, KDM2A, MBD6, AUTS2, KDM2B, PCGF2, SFMBT2, MGA, PCGF3, USP45, ASXL1, TFDP1, RYBP, CSNK2B
Rheumatoid arthritis	32	0.06	0.085	ATP6V1A, FLT1, CSF1, H2-DMA, CD80, CXCL1, CXCL2, ICAM1, CCL5, H2-DMB1, ATP6V0A2, CCL2, ATP6V1E1, ATP6V0E2, ATP6V1D, ATP6V0A1, ATP6V1F, IL11, ATP6V0B, ATP6V1G1, H2-EB1, TGFB1, ATP6V1G2, ANGPT1, IL15, TGFB3, IL6, CXCL12, TLR4, ATP6V0C, ATP6V0E, H2-AB1
Measles	53	0.017	0.03	CDKN1B, TRADD, PIK3CD, TNFAIP3, ADAR, PIK3CB, BBC3, IKBKB, CCND3, CCND2, TBK1, CASP3, IKBKG, MAP3K7, JAK3, JAK1, CHUK, APAF1, CSNK2A1, CSNK2A2, CCNE2, IRF3, TRAF3, CCNE1, CSNK2B, TLR4, IFNAR1, OAS1A, PIK3R2, PIK3R1, RCHY1, BID, EIF2AK1, STAT2, STAT3, MSN, EIF2S1, NFKB1, MAPK10, IL6, MAVS, CDK4, CDK2, BCL2, CYCS, FAS, EIF3H, BAX, TAB2, HSPA1B, MYD88, RIGI, NFKBIB
Sphingolipid signaling pathway	46	0.027	0.045	ASAH2, ROCK2, TRADD, PTEN, PIK3CD, PIK3R2, SGMS2, PIK3CB, PIK3R1, PLD1, GNAI1, GNAI2, PLD2, PPP2CB, SMPD2, SGPL1, SPTLC1, PPP2R3D, PPP2R1A, FYN, S1PR2, BID, PRKCG, MAP2K1, ABCC1, MAP2K2, CERS6, SPHK2, PPP2R5B, GAB2, MAPK14, MAPK12, NFKB1, TNFRSF1A, MAPK10, MAPK11, PLCB3, PPP2R2B, GNAQ, BCL2, BAX, DEGS1, MS4A2, CERS1, NSMAF, CERS2
Nucleocytoplasmic transport	43	0.033	0.053	IPO13, POM121, IPO11, NUP205, NUP107, NXT2, AAAS, IPO7, IPO5, THOC2L, GLE1, NXF1, IPO8, SUMO3, KPNA6, SAP18, KPNA4, KPNA2, TNPO1, TNPO3, KPNA1, NDC1, RANBP2, UPF1, SEC13, NUP210, NUP133, NCBP2, PYM1, XPO7, UPF3A, MAGOHB, RANGAP1, THOC7, SRRM1, NUP93, DDX19A, XPOT, ACIN1, NUP35, RNPS1, NUP54, NUP37
Pertussis	28	0.09	0.12	4BP, NOD1, CALML4, GNAI1, GNAI2, C2, C3, CASP7, C1S1, CASP3, CFL2, CASP1, CD14, C1RB, C1RA, MAPK14, MAPK12, NFKB1, MAPK10, MAPK11, IL6, IRF3, IRF1, SERPING1, CALM3, ITGA5, TLR4, MYD88
Calcium signaling pathway	92	0.0021	0.0061	RET, CHRM3, OXTR, FLT1, CHRM1, FLT4, ADRA1D, HTR2A, CALML4, ADRA1B, FGF1, ADRA1A, GRM1, MYLK, PPP3CA, FGF7, KDR, PLCE1, PRKACA, PRKACB, PDGFRB, PRKCG, SPHK2, MST1, F2R, TACR3, TACR1, NGF, PHKA2, ITPKB, PLCB3, 1810037I17RIK, STIM1, ADRB3, ORAI3, ORAI2, VDAC3, CASQ2, VDAC1, CASQ1, SLC25A4, PDE1C, PDE1B, PTGER1, PTGER3, PDGFB, ITPR1, CACNA1B, PDGFA, TGFA, ADCY3, ITPR2, CACNA1A, ITPR3, ADCY1, MST1R, …
Th17 cell differentiation	38	0.05	0.075	H2-DMA, IL23R, RORC, IL6RA, RORA, AHR, IL1RAP, IKBKB, PPP3CA, PPP3R1, H2-DMB1, STAT6, IKBKG, JAK2, JAK3, JAK1, H2-EB1, SMAD3, TGFB1, CHUK, IFNGR1, IL1R1, STAT3, NFATC3, NFATC2, NFATC1, MAPK14, MTOR, MAPK12, NFKB1, TGFBR1, MAPK10, MAPK11, IL6, LCK, NFKBIE, H2-AB1, NFKBIB
Protein digestion and absorption	39	0.049	0.073	KCNK5, COL18A1, COL15A1, COL11A2, SLC1A1, PRCP, SLC3A2, ATP1A1, SLC1A5, DPP4, SLC36A4, SLC38A2, SLC36A1, COL27A1, MME, COL24A1, COL22A1, KCNJ13, SLC16A10, ATP1B3, COL1A1, SLC8A3, COL3A1, COL1A2, SLC7A7, MEP1A, COL4A4, COL6A2, COL5A3, COL4A3, COL5A2, COL6A1, COL4A6, COL8A2, COL20A1, COL4A5, COL6A3, COL8A1, COL9A3
Amoebiasis	39	0.049	0.073	RAB7, LAMA2, LAMA1, LAMC3, PIK3CD, LAMC2, PIK3R2, CXCL1, PIK3CB, PIK3R1, ADCY1, CXCL2, CASP3, PRDX1, CD14, PRKACA, PRKACB, PRKCG, TGFB1, TGFB3, IL1R1, ACTN1, ACTN4, PTK2, NFKB1, COL1A1, IL6, COL3A1, PLCB3, COL1A2, SERPINB6A, GNAQ, COL4A4, COL4A3, COL4A6, COL4A5, RAB7B, TLR4, VCL
Tight junction	61	0.014	0.026	RPC1B, PRKAG2, MYL6B, CLDN2, F11R, AMOT, STK11, TUBA1A, PPP2R1A, PRKACA, SYNPO, PRKACB, CGNL1, RAB8A, MAGI1, ACTR2, PRKAB2, ACTN1, SCRIB, ACTN4, TIAM1, MYL6, PARD3, CLDN12, CLDN19, MYH9, MYL9, CFTR, LLGL2, IGSF5, PRKAA2, PCNA, ROCK2, TUBA3A, CDC42, PPP2CB, ERBB2, MICALL2, MYH14, MYH11, MAP2K7, MPDZ, JAM2, JAM3, MAP3K1, HSPA4, MSN, ARPC4, ARPC5, MAPK10, TJP1, AFDN, DLG1, DLG2, DLG3, CDK4, PPP2R2B,…
Viral carcinogenesis	82	0.0046	0.011	H2-T23, H2-T22, CDKN1B, HDAC10, YWHAB, GTF2B, TRADD, PIK3CD, CHD4, PIK3CB, RBPJ, POLB, CDC20, CCND3, CCND2, CREB3L4, CREB3L1, CASP3, H2BC21, CREB3L2, IKBKG, H4C4, PRKACA, PRKACB, JAK3, JAK1, YWHAH, SYK, ACTN1, SCRIB, ACTN4, YWHAZ, SND1, DDB1, CCNA2, RBL2, H4C18, KAT2B, CREB3, CCNE2, IRF3, TRAF3, CCNE1, H2BC11, VDAC3, TBPL1, ATF4, HDAC5, VAC14, HDAC2, ATF6B, HDAC1, H2-M5, SRF, HPN, PIK3R2, PIK3R1,…
Autophagy - animal	60	0.016	0.029	AB7, IRS1, MTMR14, PTEN, PIK3CD, IRS2, PIK3CB, HMGB1, STK11, MAP1LC3B, TBK1, MAP1LC3A, DEPTOR, LAMP1, RB1CC1, EPG5, PRKACA, SNAP29, MAP3K7, PRKACB, RAB8A, ATG3, GABARAPL2, MAP2K1, GABARAPL1, MAP2K2, VPS33A, ATG9B, DAPK3, WIPI1, WIPI2, ATG12, VAMP8, RRAGA, RRAGC, GORASP2, GORASP1, DDIT4, TAX1BP1, RAB7B, BECN1, PRKAA2, STX17, ITPR1, PIK3R2, PIK3R1, CAMKK2, SUPT20, PPP2CB, RRAS, UBB, UBC, ATG5, UVRA…
IL-17 signaling pathway	33	0.087	0.12	CSF3, TRAF3IP2, TRADD, TNFAIP3, CXCL1, CXCL2, HSP90B1, IKBKB, MAPK7, TBK1, CCL7, CASP3, CCL2, IKBKG, MAP3K7, USP25, JUND, CHUK, MAPK14, IL17RC, MMP9, MAPK12, NFKB1, MAPK10, MAPK11, IL6, TRAF4, TRAF3, LCN2, TAB3, ANAPC5, TAB2, IL17D
Motor proteins	70	0.014	0.026	KIF14, MYL6B, KIF12, KIF11, KIF15, ACTR1B, TUBA1A, CAPZB, KIF5C, KIF5B, KIF13A, KIF5A, MYO18A, KIF1A, KIF21B, KIFAP3, TPM4, TPM3, DYNLT3, TPM2, MYH15, STARD9, TPM1, MYO7B, KIF23, MYO7A, KIF22, TUBG2, TUBG1, KIF4, DYNC1LI2, MYL6, TUBB2A, KIFC2, MYO3B, MYH9, KIF2C, KIF20A, KIF20B, MYL9, DCTN6, DCTN2, DCTN1, DCTN3, TUBD1, TUBA3A, KLC3, MYO6, MYH14, MYH11, DNAH10, DYNLT1B, MYO10, MYO9B, HOOK3, TUBB4A…
Apelin signaling pathway	49	0.041	0.064	PRKAG2, CALML4, MYLK, MAP1LC3B, MAP1LC3A, PRKACA, PRKACB, MAP2K1, PRKAB2, MAP2K2, SPHK2, TGFBR1, PLCB3, TFAM, BECN1, HDAC5, PRKAA2, ITPR1, ADCY3, ITPR2, ITPR3, ADCY1, ADCY8, ADCY7, PIK3R6, GNAI1, ADCY5, SLC9A1, PIK3R5, GNAI2, GNG2, RRAS, GNG5, GNG4, GNG7, SPP1, JAG1, SMAD3, GNG12, GNG11, MTOR, KLF2, SLC8A3, CAMK4, GNAQ, GNB2, GNB1, GNB4, CALM3
Estrogen signaling pathway	47	0.049	0.073	SHC2, ATF6B, SHC1, ITPR1, PIK3CD, TGFA, ADCY3, ITPR2, PIK3R2, ITPR3, PIK3CB, CALML4, PIK3R1, ADCY1, KRT20, ADCY8, ADCY7, EGFR, GNAI1, GRM1, ADCY5, HSP90B1, GNAI2, CREB3L4, GPER1, CREB3L1, CREB3L2, PRKACA, PRKACB, MAP2K1, MAP2K2, MMP2, KRT12, MMP9, GNAO1, POMC, CREB3, KRT19, PLCB3, KRT18, SP1, GNAQ, BCL2, CALM3, SOS2, HSPA1B, ATF4
Lipid and atherosclerosis	76	0.013	0.025	ERO1A, CD40, PIK3CD, CXCL1, PIK3CB, CALML4, VLDLR, CXCL2, ICAM1, IKBKB, PPP3CA, CASP7, TBK1, CASP6, CASP3, CASP1, IKBKG, LBP, JAK2, MAP3K7, MAP2K3, MAP2K4, CHUK, APAF1, MMP9, TNFRSF1A, PLCB3, IRF3, TRAF3, DDIT3, TLR4, ATF6, ATF4, ROCK2, ITPR1, PIK3R2, PIK3R1, AGER, HSP90B1, HSPD1, RAP1B, CDC42, PPP3R1, CCL5, CCL2, CD14, MAP2K7, BID, MAP2K6, LYN, VCAM1, CYP2J6, HSPA4, STAT3, NFATC3, NFATC2, NFATC1…
Adrenergic signaling in cardiomyocytes	54	0.044	0.068	ADRA1D, CALML4, ADRA1B, ADRA1A, PPP1CC, CREB3L4, PPP2R1A, CREB3L1, CREB3L2, SCN5A, PRKACA, PRKACB, TPM4, TPM3, CACNA2D1, TPM2, TPM1, PPP2R5B, ATP1B3, CACNB2, CREB3, PLCB3, CACNB4, RAPGEF3, ATF4, POPDC2, ATF6B, CREM, ADCY3, ADCY1, ATP1A1, ADCY8, ADCY7, PIK3R6, GNAI1, ADCY5, SLC9A1, PIK3R5, GNAI2, PPP2CB, CACNG8, PPP2R3D, SCN7A, ATP2B4, ATP2B1, MAPK14, MAPK12, PPP1CA, SLC8A3, MAPK11, PPP2R2B, GNAQ,…
Osteoclast differentiation	47	0.062	0.088	CSF1R, CSF1, ITGB3, ITPR1, FHL2, PIK3CD, ITPR2, TNFRSF11B, PIK3R2, ITPR3, PIK3CB, PIK3R1, RELB, IKBKB, PPP3CA, PPP3R1, PLCG2, FYN, IKBKG, MAP2K7, MAP3K7, JAK1, MAP2K6, MAP2K1, JUND, TGFB1, CHUK, SYK, IFNGR1, IL1R1, STAT2, NFATC2, NFATC1, GAB2, MAPK14, MAPK12, NFKB1, TGFBR1, TNFRSF1A, MAPK10, CYLD, MAPK11, LCK, CAMK4, TAB2, TAB1, IFNAR1
Metabolic pathways	545	2.4e-08	1e-06	PI4K2B, CDA, GLDC, UXS1, XYLT1, EHMT1, ABAT, ENO2, ENO3, GLS, GCSH, NDST1, NSDHL, SCP2, LIPG, PLCE1, PIP4K2C, ACOT8, ACOT7, HOGA1, MTAP, MTHFD1, MTHFD2, ACOT2, UQCRC1, UQCRC2, ALG10B, GPLD1, SHMT2, RPN1, PLA2G5, PLA2G6, ADH7, SDSL, HACD2, PLA2G7, GNS, MTMR6, HACD4, RDH12, RDH11, PLCG2, HMOX1, PIP5K1A, ST3GAL5, PIP5K1B, ST3GAL6, PIP5K1C, LTA4H, ST3GAL1, ST3GAL2, FDFT1, ST3GAL3, GSTM4, GSTM2, SETD1…
Pathways of neurodegeneration - multiple diseases	158	0.0065	0.014	APP, CHRM3, CHRM1, CSF1, NDUFA12, CALML4, UBE2L3, TBK1, PSMD4, KIF5C, KIF5B, KIF5A, CAPN2, CAPN1, MAP2K3, PRKCG, MAP2K1, MAP2K2, WNT5B, CSNK2A1, WNT5A, CSNK2A2, SDHD, COX6B2, DKK2, DDIT3, CSNK2B, UQCRC1, VDAC3, VDAC1, UQCRC2, ATF6, ATF4, PSMD12, VCP, UQCRB, ITPR1, PSEN2, CACNA1B, ITPR2, ITPR3, AGER, UQCRH, UBE2J1, ATXN3, PPP3R1, KLC3, ATXN1, UBB, UBC, DVL1, DVL2, MAP2K7, GRIA3, SPTBN2, MAP2K6, WN…
Alzheimer disease	126	0.023	0.04	APP, CHRM3, CHRM1, CSF1, NDUFA12, IRS1, IRS2, CALML4, PSMD4, KIF5C, KIF5B, KIF5A, CAPN2, SLC39A8, CAPN1, SLC39A2, SLC39A1, SLC39A3, MAP2K1, MAP2K2, WNT5B, CSNK2A1, WNT5A, CSNK2A2, ADAM10, SDHD, COX6B2, DKK2, DDIT3, CSNK2B, UQCRC1, VDAC3, VDAC1, UQCRC2, ATF6, ATF4, PSMD12, UQCRB, ITPR1, PSEN2, ITPR2, PIK3R2, ITPR3, PIK3R1, AGER, UQCRH, PPP3R1, APH1C, KLC3, DVL1, DVL2, NAE1, MAP2K7, WNT4, FZD1, WNT…
Herpes simplex virus 1 infection	147	0.027	0.045	ZFP964, ZFP688, ZFP729A, ZFP324, PPP1CC, A430033K04RIK, TBK1, ZFP560, MAP3K7, ZFP286, ZFP39, ZFP975, ZFP612, ZFP974, ZFP853, ZFP455, ZFP619, TAP1, ZFP617, HCFC2, ZFP607B, ZFP40, ZFP7, ZFP9, IFNAR1, ZFP623, ZFP985, ZFP984, ZFP345, ZFP869, ZFP748, ZFP868, ZFP747, H2-M5, ZFP866, PIK3R2, ZFP61, PIK3R1, CFP, C3, ZFP57, ZFP182, ZFP52, ZFP53, EIF4EBP1, TNFRSF14, ZFP184, ZFP583, EIF2B5, H2-EB1, ZFP873, E…
