# Supplementary material for: The enzyme SMPDL3b in podocytes decouples proteinuria from chronic kidney disease progression in experimental Alport Syndrome
Source: Kidney Int. Author manuscript; Available in PMC 2026 May 30. (PMC12724640; doi:10.1016/j.kint.2025.04.024)
Supplement: Supplementary Data 2 [file NIHMS2120004-supplement-Supplementary_Data_2.xlsx]

## Sheet: Lipidomics analysis
Supplementary Data 2. Lipidomic analysis of sphingolipids in kidney cortices of control (Col4a3+/+) mice and mice with experimental Alport Syndrome (Col4a3-/-), related to Figure 2.
Significant chnages highlighted in red
	Normalized to Protein Levels (pmol/mg )										Average		SD		Adjusted p-value
Sphingomyelin species	Col4a3+/+ 1	Col4a3+/+ 2	Col4a3+/+ 3	Col4a3+/+ 4	Col4a3+/+ 5	Col4a3-/- 1	Col4a3-/- 2	Col4a3-/- 3	Col4a3-/- 4	Col4a3-/- 5	Col4a3+/+	Col4a3-/-	Col4a3+/+	Col4a3-/-
SM C14:0	6.93829	6.58471	8.62789	2.08772	3.32313	4.40482	4.16312	3.45711	4.66881	2.74907	5.51235	3.88859	2.42531	0.697895	0.2341
SM C16:0	2100.63	2100.23	2539.67	898.306	1557.35	1656.01	1990.71	1625.4	1787.61	1113.46	1839.24	1634.64	564.245	290.638	0.5372
SM C18:0	68.435	77.7108	93.4745	26.6459	43.0504	67.839	88.3608	66.8304	70.8422	34.2272	61.8633	65.6199	24.0324	17.5289	0.807
SM C18:1	7.73197	8.5163	11.2165	2.26448	3.69284	5.49652	5.82243	5.03506	5.204	2.99965	6.68441	4.91153	3.27042	0.992777	0.3292
SM C20:0	101.214	76.9688	55.4359	173.671	92.0679	109.717	87.844	83.5156	104.249	134.7	99.8717	104.005	40.0204	18.1981	0.8555
SM C20:1	12.2985	14.8301	19.7735	3.46425	4.44236	5.95095	6.27743	4.76504	6.36116	4.30209	10.9618	5.53134	6.21472	0.838999	0.1215
SM C22:0	256.682	315.869	361.578	118.785	170.766	183.959	222.296	164.929	213.667	145.027	244.736	185.976	89.6548	29.0167	0.2476
SM C22:1	83.5656	103.395	126.445	36.2045	47.0876	33.3643	35.4116	30.0645	40.7828	45.7883	79.3395	37.0823	33.812	5.5741	0.0389
SM C24:0	360.378	450.326	484.615	142.156	268.996	220.041	266.706	196.415	276.89	176.909	341.294	227.392	124.64	38.8787	0.1192
SM C24:1	423.8	510.952	579.982	176.438	343.35	274.927	329.708	275.547	326.737	222.303	406.905	285.844	140.158	39.6459	0.135
SM C26:0	4.29468	4.47569	4.88706	1.1861	2.4595	2.21419	3.41008	2.30922	2.96313	1.58234	3.46061	2.49579	1.40971	0.632905	0.2471
SM C26:1	2.88189	3.42003	3.64105	1.07495	2.37174	1.81153	2.24694	1.61276	2.23971	1.35623	2.67793	1.85343	0.914684	0.349556	0.1307
Total sphingomeylin	3428.85	3673.27	4289.35	1582.28	2538.96	2565.74	3042.95	2459.88	2842.21	1885.4
	Normalized to Protein Levels (pmol/mg )										Average		SD		Adjusted p-value
Ceramide species	Col4a3+/+ 1	Col4a3+/+ 2	Col4a3+/+ 3	Col4a3+/+ 4	Col4a3+/+ 5	Col4a3-/- 1	Col4a3-/- 2	Col4a3-/- 3	Col4a3-/- 4	Col4a3-/- 5	Col4a3+/+	Col4a3-/-	Col4a3+/+	Col4a3-/-
Cer C14:0	0.330966	0.281285	0.293174	0.116127	0.231171	0.142346	0.181167	0.145547	0.202371	0.14428	0.250545	0.163142	0.0743952	0.0243379	0.056
Cer C16:0	13.2959	12.3568	12.8421	6.26245	11.7884	7.54078	9.86312	7.5368	8.55671	7.28367	11.3091	8.15622	2.57269	0.958927	0.0507
Cer C18:0	1.36821	1.29261	1.32948	0.309881	0.657651	0.95777	1.35785	0.989528	1.11735	0.51623	0.991567	0.987745	0.42962	0.274592	0.9884
Cer C18:1	0.404556	0.397167	0.451061	0.0954488	0.189483	0.266378	0.25683	0.194421	0.248144	0.149747	0.307543	0.223104	0.139258	0.0443646	0.2812
Cer C20:0	5.26025	5.59811	6.9377	1.99923	3.9727	3.92065	5.72444	3.69901	5.88072	3.23513	4.7536	4.49199	1.66952	1.09384	0.7998
Cer C20:1	1.02291	1.02658	1.1256	0.27405	0.466528	0.380955	0.401976	0.268798	0.502425	0.367135	0.783133	0.384258	0.344513	0.074716	0.0535
Cer C20:4	0.00076465	0.0027584	0.000772025	0.000365171	0.00510291	0.00238293	0.008657	0.00797932	0.00611096	0.00041487	0.00195263	0.00510902	0.00178318	0.00320304	0.1234
Cer C22:0	10.7086	14.0236	15.0176	6.37229	9.36494	9.44567	12.5545	7.46098	11.416	8.37779	11.0974	9.85098	3.14357	1.88704	0.5157
Cer C22:1	7.90598	10.6733	13.234	4.43667	6.71798	3.75895	4.01894	2.42292	5.11553	6.0162	8.5936	4.26651	3.07017	1.22474	0.0307
Cer C24:0	22.7744	32.1882	37.426	14.4069	27.8703	22.5542	28.1082	18.5975	27.0594	17.6974	26.9332	22.8033	7.90942	4.24447	0.3844
Cer C24:1	37.4086	55.5875	57.2423	21.3207	42.7278	29.8569	36.1684	23.7838	36.3388	25.0413	42.8574	30.2378	13.134	5.31406	0.1127
Cer C26:0	1.11441	1.29417	0.957081	0.268505	0.405897	0.457978	0.638526	0.415464	0.589208	0.472427	0.808014	0.514721	0.401303	0.0845416	0.1905
Cer C26:1	0.298212	0.486326	0.479158	0.185079	0.425558	0.366351	0.420916	0.288154	0.380825	0.236373	0.374867	0.338524	0.116417	0.0668191	0.6029
Total ceramide	101.563	134.927	147.043	55.9316	104.592	79.5089	99.5224	65.6654	97.2112	69.3938
	Normalized to Protein Levels (pmol/mg )										Average		SD		Adjusted p-value
Ceramide-1-Phosphate species	Col4a3+/+ 1	Col4a3+/+ 2	Col4a3+/+ 3	Col4a3+/+ 4	Col4a3+/+ 5	Col4a3-/- 1	Col4a3-/- 2	Col4a3-/- 3	Col4a3-/- 4	Col4a3-/- 5	Col4a3+/+	Col4a3-/-	Col4a3+/+	Col4a3-/-
C1P C14:0	0.00517892	0.00271151	0.00824613	0.00333147	0.00405928	0.00893749	0.00987045	0.0159557	0.0105074	0.00329838	0.00470546	0.00971388	0.0019515	0.00403424	0.0558
C1P C16:0	0.0167322	0.0225593	0.0228138	0.0105633	0.0388182	0.0371689	0.0535204	0.0427661	0.0572084	0.0103475	0.0222973	0.0402022	0.00940143	0.016575	0.097
C1P C18:0	0.0120173	0.00735989	0.0124417	0.00430724	0.0100796	0.0151905	0.0230157	0.0107296	0.0122246	0.00499239	0.00924113	0.0132306	0.00305077	0.00591142	0.2647
C1P C18:1	0.121163	0.0965299	0.0876763	0.0409509	0.043393	0.0305138	0.0257891	0.0222207	0.0151651	0.0210168	0.0779426	0.0229411	0.0312098	0.00510184	0.0083
C1P C20:0	0.00218486	0.00221797	0.00516183	0.00114098	0.00527889	0.0130494	0.0136637	0.0132198	0.00969975	0.00139915	0.00319691	0.0102064	0.00169735	0.00462473	0.0216
C1P C20:1	6.66549e-05	9.7664e-05	0.000203746	3.13593e-05	8.48768e-05	7.042e-05	0.000106754	0.0012503	0.000203642	7.50822e-05	9.68602e-05	0.000341239	5.79164e-05	0.000457053	0.3197
C1P C22:0	0.0283561	0.0627278	0.116732	0.0222237	0.074642	0.157994	0.17505	0.121077	0.131929	0.0293846	0.0609364	0.123087	0.0342473	0.050559	0.0762
C1P C22:1	0.00153449	0.000803684	0.000670187	0.000746704	0.000444908	0.00131676	0.00122229	0.00031161	0.000373423	0.000235843	0.000839994	0.000691985	0.000368042	0.00047451	0.6353
C1P C24:0	1.23099	1.27866	2.08445	0.544164	0.699648	0.408363	0.65429	0.456508	0.542047	0.187658	1.16758	0.449773	0.541225	0.155439	0.0342
C1P C24:1	0.0271861	0.0319054	0.0403965	0.0216807	0.0814164	0.207497	0.17002	0.190272	0.177711	0.0281762	0.040517	0.154735	0.0213516	0.0645374	0.0099
C1P C26:0	0.00954121	0.0171934	0.0104424	0.00255787	0.00170225	0.0152808	0.0145127	0.0033609	0.0176488	0.00212528	0.00828743	0.0105857	0.00568726	0.00649814	0.609
C1P C26:1	0.00078613	0.000728634	0.000535602	7.42213e-06	6.79459e-05	0.000182849	0.000813625	0.00136355	0.000373653	9.03732e-05	0.000425147	0.00056481	0.000327628	0.00047062	0.6392
Total ceramide	1.45573	1.5235	2.38977	0.651705	0.959636	0.895565	1.14188	0.879035	0.975093	0.2888
	Normalized Levels (pmol/mg )										Average		SD		Adjusted p-value
Sphingosine species	Col4a3+/+ 1	Col4a3+/+ 2	Col4a3+/+ 3	Col4a3+/+ 4	Col4a3+/+ 5	Col4a3-/- 1	Col4a3-/- 2	Col4a3-/- 3	Col4a3-/- 4	Col4a3-/- 5	Col4a3+/+	Col4a3-/-	Col4a3+/+	Col4a3-/-
Total Sphingosine	1.83448	1.86105	1.96539	0.789523	3.97423	3.60255	3.6976	2.63856	3.69046	0.902163	2.08493	2.90627	1.03679	0.478408	0.3041
Total Sphingosine-1-phosphate	0.0309211	0.0322286	0.0327928	0.0112511	0.0725175	0.0789255	0.119954	0.0898078	0.117086	0.0222933	0.0359422	0.0856133	0.0199816	0.0173542	0.0401
Total dh-Sphingosine	0.142265	0.140349	0.144165	0.0488646	0.188138	0.302613	0.322763	0.224989	0.306549	0.0713225	0.132756	0.245647	0.04557	0.0421519	0.0618
Total dh-Sphingosine-1-phosphate	0.00645587	0.00327937	0.0102096	0.000168323	0.0034572	0.00292297	0.0189912	0.00377043	0.00688044	0.000525468	0.00471408	0.00661811	0.00339225	0.00738302	0.6181
