# Supplementary material for: The enzyme SMPDL3b in podocytes decouples proteinuria from chronic kidney disease progression in experimental Alport Syndrome
Source: Kidney Int. Author manuscript; Available in PMC 2026 May 30. (PMC12724640; doi:10.1016/j.kint.2025.04.024)
Supplement: Supplementary Data 3 [file NIHMS2120004-supplement-Supplementary_Data_3.xlsx]

## Sheet: Lipidomics analysis
Supplementary Data 3. Lipidomic analysis of sphingolipids in immortalized murine podocytes isolated from control (IMWT) and mice with experimental Alport Syndrome (IMAS), related to Figure 2.
Significant chnages highlighted in red
	Normalized to Protein Levels (pmol/mg )						Average		SD		Adjusted p-value
Sphingomyelin species	IMWT 1	IMWT 2	IMWT 3	IMAS 1	IMAS 2	IMAS 3	IMWT	IMAS	IMWT	IMAS
SM C14:0	37.8569	39.8794	40.7886	31.9831	23.6272	24.4259	39.5083	26.6787	1.22529	3.76492	0.102
SM C16:0	1312.24	1484.67	1474.47	1305.14	1137.83	1193.77	1423.79	1212.25	78.991	69.5448	0.0467
SM C18:0	26.722	34.3339	29.3928	38.2786	41.4469	40.7039	30.1495	40.1431	3.15326	1.35288	0.0146
SM C18:1	0.00496927	0.00424788	0.00416509	0.00630922	0.00747025	0.00754433	0.00446075	0.00710794	0.000361165	0.000565584	0.0051
SM C20:0	9.54868	12.1614	11.219	33.6707	37.3787	34.1511	10.9764	35.0668	1.08034	1.64647	0.0001
SM C20:1	3.62869	3.30659	3.02443	12.071	12.9653	12.306	3.3199	12.4475	0.246868	0.378567	0.0001
SM C22:0	50.6911	68.0742	62.9585	69.1434	77.8707	73.1132	60.5746	73.3758	7.29407	3.56776	0.0897
SM C22:1	26.8963	32.8757	29.3612	40.53	42.9561	40.3453	29.7111	41.2771	2.45356	1.1896	0.0039
SM C24:0	101.131	111.566	96.1608	71.5124	74.3725	72.1102	102.952	72.665	6.41957	1.23177	0.0028
SM C24:1	283.577	342.268	293.895	219.6	208.21	205.104	306.58	210.971	25.5841	6.23198	0.0068
SM C26:0	0.760631	0.565752	0.686805	0.280368	0.346366	0.430104	0.671063	0.352279	0.0803341	0.0612723	0.0111
SM C26:1	4.24933	4.76936	3.9903	2.24975	2.03247	2.15673	4.33633	2.14632	0.323945	0.0890078	0.0008
Total sphingomeylin	1857.31	2134.48	2045.95	1824.47	1659.04	1698.62
	Normalized to Protein Levels (pmol/mg )						Average		SD		Adjusted p-value
Ceramide species	IMWT 1	IMWT 2	IMWT 3	IMAS 1	IMAS 2	IMAS 3	IMWT	IMAS	IMWT	IMAS
Cer C14:0	8.14334	2.97666	2.43297	2.98076	3.09644	3.38996	4.51766	3.15572	2.57334	0.172233	0.4966
Cer C16:0	69.8328	37.9294	32.4342	43.374	47.6162	48.5625	46.7321	46.5175	16.488	2.25617	0.9863
Cer C18:0	6.15646	3.36675	2.75912	6.19911	7.88701	8.43953	4.09411	7.50855	1.47925	0.952992	0.0517
Cer C18:1	3.77417	2.16332	1.68165	4.86971	5.9319	6.40003	2.53971	5.73388	0.894769	0.640248	0.0148
Cer C20:0	3.71925	2.1032	1.68111	9.39221	12.1332	13.7617	2.50119	11.7624	0.878371	1.80302	0.0028
Cer C20:1	0.98787	0.60401	0.533931	4.55755	5.57454	5.1256	0.708604	5.0859	0.199533	0.416133	0.0002
Cer C20:4	0.247618	0.0696804	0.0375993	0.117059	0.168622	0.169446	0.118299	0.151709	0.0923754	0.0245037	0.6509
Cer C22:0	19.8706	11.7468	10.4565	18.6614	22.9443	25.1521	14.0246	22.2526	4.16715	2.69458	0.079
Cer C22:1	7.18883	5.31631	4.37333	11.9239	15.6824	14.863	5.62616	14.1564	1.17011	1.6137	0.0038
Cer C24:0	29.758	16.618	14.6389	18.9336	23.4776	26.217	20.3383	22.8761	6.70956	3.00373	0.6509
Cer C24:1	114.057	62.8904	50.528	62.4257	73.6981	78.9388	75.8251	71.6875	27.5011	6.88973	0.8466
Cer C26:0	0.177282	0.101479	0.123411	0.10729	0.162504	0.182783	0.134058	0.150859	0.0318488	0.0319008	0.6173
Cer C26:1	0.625629	0.434546	0.352241	0.286168	0.276717	0.374519	0.470805	0.312468	0.114518	0.0440456	0.1427
Total ceramide	256.396	143.344	119.6	180.848	215.553	228.187
	Normalized to Protein Levels (pmol/mg )						Average		SD		Adjusted p-value
Ceramide-1-Phosphate species	IMWT 1	IMWT 2	IMWT 3	IMAS 1	IMAS 2	IMAS 3	IMWT	IMAS	IMWT	IMAS
C1P C14:0	0.0277025	0.0145993	0.00793401	0.0312593	0.0179069	0.0290276	0.0167453	0.0260646	0.00821189	0.00583987	0.261
C1P C16:0	0.592956	0.585279	0.597979	0.498988	0.45067	0.414463	0.592071	0.454707	0.00522216	0.0346254	0.0052
C1P C18:0	15.6421	9.98607	11.3063	7.56361	6.06662	7.46312	12.3115	7.03112	2.41599	0.683234	0.041
C1P C18:1	1.06108	0.762627	0.729864	0.554615	0.461164	0.484902	0.851191	0.500227	0.149017	0.0396603	0.0323
C1P C20:0	0.818094	0.512993	0.498734	0.485607	0.515762	0.657448	0.60994	0.552939	0.147302	0.0749174	0.6512
C1P C20:1	0.163548	0.200621	0.155475	0.133896	0.101814	0.127873	0.173215	0.121194	0.0196573	0.0139227	0.0379
C1P C22:0	0.0260936	0.0795157	0.0778576	0.114832	0.14787	0.1571	0.0611556	0.139934	0.0248019	0.0181452	0.0223
C1P C22:1	0.00412593	0.00721626	0.00516932	0.00889296	0.0143816	0.00645885	0.00550384	0.00991115	0.00128361	0.00331363	0.1543
C1P C24:0	2.42539	1.8503	1.76642	1.53199	1.35392	1.20117	2.01404	1.36236	0.292881	0.135187	0.0461
C1P C24:1	0.146795	0.201744	0.191264	0.313772	0.245702	0.355693	0.179934	0.305056	0.0238206	0.0453246	0.0259
C1P C26:0	0.000121111	0.000644223	0.000481999	0.000441662	0.000345725	0.000111723	0.000415778	0.000299703	0.000218633	0.000138572	0.5617
C1P C26:1	0.00287728	0.000200322	0.000450987	0.002088	0.000763729	0.00173304	0.0011762	0.00152826	0.00120719	0.000559689	0.727
Total C1P	20.9109	14.2018	15.3379	11.24	9.37693	10.8991
	Normalized Levels (pmol/mg )						Average		SD		Adjusted p-value
Sphingosine species	IMWT 1	IMWT 2	IMWT 3	IMAS 1	IMAS 2	IMAS 3	IMWT	IMAS	IMWT	IMAS
Total Sphingosine	15.3328	15.0544	9.33578	19.0828	21.7873	27.2803	13.241	22.7168	2.76374	3.41055	0.9672
Total Sphingosine-1-phosphate	0.632898	0.387044	0.301701	0.494349	0.521062	0.293205	0.440548	0.436205	0.140404	0.101703	0.2626
Total dh-Sphingosine	0.701882	0.27684	0.279934	0.260546	0.314979	0.293338	0.419552	0.289621	0.199642	0.0223773	0.4121
Total dh-Sphingosine-1-phosphate	0.120896	0.153216	0.129529	0.175083	0.19111	0.144702	0.134547	0.170298	0.0136636	0.0192457	0.0989
