# Supplementary material for: The enzyme SMPDL3b in podocytes decouples proteinuria from chronic kidney disease progression in experimental Alport Syndrome
Source: Kidney Int. Author manuscript; Available in PMC 2026 May 30. (PMC12724640; doi:10.1016/j.kint.2025.04.024)
Supplement: Supplementary Data 4 [file NIHMS2120004-supplement-Supplementary_Data_4.xlsx]

## Sheet: Lipidomics analysis
Supplementary Data 4. Lipidomic analysis of sphingolipids in kidney cortices of mice with experimental Alport Syndrome (Col4a3-/-) and podocyte-specific Smpdl3b deficiency (DKO), related to Figure 3.
Table Legend:
CTRL = wildtype control mice
Smp-/- = mice with podocyte-specific Smpdl3b deficiency and normal expression of Col4a3 gene
Col4a3-/- = mice with experimental Alport syndrome and normal expression of Smpdl3b
DKO = mice with the experimental Alport syndrome and podocyte specific Smpdl3b deletion
Significant chnages highlighted in red
	Normalized Levels (pmol/mg )																Average				SD				Adjusted p-value
Sphingomyelin species	CTRL-1	CTRL-2	CTRL-3	CTRL-4	Smp-/- 1	Smp-/- 2	Smp-/- 3	Smp-/- 4	Col4a3-/- 1	Col4a3-/- 2	Col4a3-/- 3	Col4a3-/- 4	DKO 1	DKO 2	DKO 3	DKO 4	CTRL	Smp-/-	Col4a3-/-	DKO	CTRL	Smp-/-	Col4a3-/-	DKO	CTRL vs Col4a3-/-	CTRL vs DKO	Col4a3-/ vs DKO
SM C14:0	5.89622	5.14022	6.42033	4.03414	5.60719	4.95229	4.77801	7.55034	3.5683	3.67956	3.2162	4.16996	3.59104	2.54849	2.62515	3.15349	5.37273	5.72196	3.65851	2.97954	1.0356	1.27012	0.394039	0.488392	0.0213	0.0058	0.0737
SM C16:0	1356.32	1170.81	1253.26	971.704	1563.03	1133.37	1219.14	1484.67	980.456	1080.89	1000.48	1186.81	1088.53	788.061	733.915	988.815	1188.02	1350.05	1062.16	899.83	162.962	206.213	93.7517	166.88	0.2291	0.0484	0.1408
SM C18:0	48.7463	45.3355	55.9953	41.2759	69.7084	53.6422	29.2138	52.8832	51.7395	52.9957	76.5014	49.6159	55.7451	47.8	43.8685	74.2594	47.8383	51.3619	57.7131	55.4182	6.2367	16.6798	12.603	13.4973	0.2098	0.3473	0.812
SM C18:1	5.68444	5.16071	8.93897	4.81028	11.3785	8.15658	3.71274	8.01386	4.66175	5.00111	5.85329	3.70184	4.93246	4.18163	3.73779	5.22734	6.1486	7.81542	4.8045	4.51981	1.89461	3.14554	0.889726	0.682348	0.2464	0.1569	0.6297
SM C20:0	64.6945	53.0593	68.6033	51.4008	85.0886	60.5315	34.0936	72.1429	49.6017	46.7008	61.486	65.3941	50.2965	40.1699	37.1627	54.1519	59.4395	62.9641	55.7957	45.4453	8.50329	21.7038	9.04786	8.07816	0.5787	0.0543	0.1388
SM C20:1	6.56578	5.71786	9.08017	5.30156	15.5252	10.2046	4.40228	10.805	4.40662	4.30825	5.2622	4.30938	4.29378	3.66506	3.23255	4.52623	6.66634	10.2343	4.57161	3.92941	1.69302	4.55823	0.462694	0.590043	0.0542	0.0224	0.1376
SM C22:0	272.752	258.394	273.453	212.254	309.727	233.922	182.688	327.241	167.294	165.313	214.283	231.577	173.523	138.097	123.101	170.902	254.213	263.395	194.617	151.406	28.8208	67.3429	33.4569	24.8163	0.0356	0.0017	0.0833
SM C22:1	73.7932	70.7039	80.114	60.2259	92.871	64.6472	62.5386	106.135	39.2217	42.503	40.6103	46.9039	38.0602	34.5274	31.7864	34.4571	71.2092	81.5479	42.3097	34.7078	8.30383	21.4455	3.34505	2.57352	0.0007	0.0002	0.0113
SM C24:0	328.24	333.085	341.641	247.661	300.131	282.593	298.2	388.662	196.832	204.209	232.827	301.416	193.718	172.278	168.032	189.342	312.657	317.397	233.821	180.842	43.6836	48.155	47.6624	12.5897	0.0506	0.0012	0.0752
SM C24:1	437.802	419.76	423.247	326.246	408.095	317.707	460.724	541.691	303.995	338.515	295.352	356.271	323.874	278.189	254.262	312.94	401.764	432.054	323.533	292.316	50.9477	93.9707	28.7061	31.9839	0.0368	0.0109	0.1965
SM C26:0	2.54368	2.07613	2.60044	2.6687	2.39771	2.1836	1.79776	2.32746	1.90322	1.49615	3.45481	3.55712	1.34572	1.30011	1.03716	1.2125	2.47224	2.17663	2.60282	1.22387	0.268975	0.267839	1.05684	0.136198	0.8187	0.0002	0.0413
SM C26:1	2.76221	2.44982	2.69449	2.09948	2.46661	2.23173	3.21238	3.12612	2.33603	2.44004	2.50533	2.83234	2.1914	1.91602	1.8375	2.18064	2.5015	2.75921	2.52843	2.03139	0.299729	0.484367	0.214262	0.181458	0.8886	0.0364	0.0122
Total sphingomeylin	2605.8	2371.69	2526.05	1929.68	2866.02	2174.14	2304.5	3005.25	1806.02	1948.06	1941.83	2256.56	1940.1	1512.73	1404.6	1841.17
	Normalized Levels (pmol/mg )																Average				SD				Adjusted p-value
Ceramide species	CTRL-1	CTRL-2	CTRL-3	CTRL-4	Smp-/- 1	Smp-/- 2	Smp-/- 3	Smp-/- 4	Col4a3-/- 1	Col4a3-/- 2	Col4a3-/- 3	Col4a3-/- 4	DKO 1	DKO 2	DKO 3	DKO 4	CTRL	Smp-/-	Col4a3-/-	DKO	CTRL	Smp-/-	Col4a3-/-	DKO	CTRL vs Col4a3-/-	CTRL vs DKO	Col4a3-/ vs DKO
Cer C14:0	3.7702	5.2094	3.845	8.89484	5.11568	5.67447	7.5394	7.66458	7.60108	7.18583	6.79433	4.41088	8.54579	6.76961	3.42008	3.04654	5.42986	6.49853	6.49803	5.4455	2.08092	1.12188	1.23832	2.30339	0.8782	0.9999	0.8827
Cer C16:0	200.473	213.157	201.489	184.548	166.144	171.142	209.423	248.73	353.915	355.505	294.104	464.736	314	317.903	250.094	246.259	199.917	198.86	367.065	282.064	10.1771	33.3063	61.5823	33.9426	0.0011	0.0993	0.0856
Cer C18:0	13.8828	17.5782	19.7785	21.152	20.1465	27.6083	37.3268	12.8852	36.6768	48.0687	23.3998	64.3849	46.7688	31.9452	26.9036	21.694	18.0978	24.4917	43.1325	31.8279	2.74724	9.05598	15.0589	9.35667	0.0434	0.3781	0.5352
Cer C18:1	3.53143	2.88193	3.40612	3.27274	8.58922	7.55776	16.4517	2.37605	6.96889	5.19718	5.57976	5.00142	6.6892	6.04047	5.68238	2.59926	3.27305	8.74369	5.68681	5.25283	0.243639	5.03466	0.768877	1.57397	0.6917	0.8006	0.9971
Cer C20:0	59.4372	75.1818	79.577	94.7802	114.542	118.105	157.716	70.305	95.9447	114.614	95.6228	163.316	110.275	84.6161	46.5262	48.3772	77.244	115.167	117.374	72.4486	12.5926	30.9516	27.6162	26.6002	0.2658	0.9954	0.1887
Cer C20:1	6.76655	3.94949	5.62908	3.59415	11.2237	14.7647	23.3701	6.41625	7.0163	7.30165	8.42764	6.30587	8.85294	8.7544	5.02045	5.16381	4.98482	13.9437	7.26287	6.9479	1.28408	6.1966	0.76401	1.85679	0.8343	0.8855	0.9994
Cer C20:4	0.192446	0.450646	0.304131	0.478004	1.00819	0.522381	1.09364	1.30543	0.234374	0.37573	0.345223	0.0866332	0.448789	0.221935	0.081612	0.166276	0.356307	0.982409	0.26049	0.229653	0.115415	0.286794	0.113323	0.136027	0.9141	0.8197	0.9964
Cer C22:0	67.569	142.433	138.794	131.314	145.869	163.41	144.755	129.844	120.941	133.478	126.529	186.3	96.1702	107.139	62.7366	53.0623	120.027	145.969	141.812	79.7771	30.551	11.8923	26.0664	22.4804	0.6833	0.2161	0.0337
Cer C22:1	75.6755	116.387	94.5219	86.2363	144.845	149.468	157.258	135.462	74.2129	74.2141	115.205	200.934	70.1551	78.2773	52.2688	40.8463	93.2052	146.758	116.141	60.3869	14.9582	7.88752	51.7362	14.6903	0.7542	0.5081	0.1254
Cer C24:0	213.244	131.582	321.289	292.958	235.185	223.534	145.665	131.474	328.172	258.36	363.926	434.789	315.475	243.92	148.033	188.469	433.857	183.964	346.312	223.974	73.9639	45.8571	63.6456	62.8452	0.2106	0.9891	0.1297
Cer C24:1	335.19	496.982	472.022	431.233	397.332	537.02	781.984	716.847	594.896	588.28	603.967	362.41	567.694	550.728	373.281	314.865	5.61046	608.296	537.388	451.642	61.6103	151.276	101.177	109.698	0.6696	0.9971	0.7796
Cer C26:0	4.94418	1.66444	5.29084	10.5424	18.977	7.42847	34.8848	3.15003	7.14729	5.0012	5.59507	6.96058	7.09659	5.12808	2.91029	5.26319	3.88689	16.1101	6.17604	5.09954	3.17966	12.2886	0.905069	1.48397	0.9995	0.9996	0.9967
Cer C26:1	4.24722	3.54842	4.59653	3.15538	6.21493	4.53981	6.49435	5.62517	8.16025	4.19005	7.92131	2.49839	7.41837	4.6891	3.12482	3.42576	3.88689	5.71857	5.6925	4.66451	0.566369	0.749399	2.42472	1.69481	0.5086	0.9258	0.8481
Total ceramide	988.924	1211.01	1350.54	1272.16	1275.19	1430.78	1723.96	1472.08	1641.89	1601.77	1657.42	1902.13	1559.59	1446.13	980.082	933.237
	Normalized Levels (pmol/mg )																Average				SD				Adjusted p-value
Certamide-1-phosphate species	CTRL-1	CTRL-2	CTRL-3	CTRL-4	Smp-/- 1	Smp-/- 2	Smp-/- 3	Smp-/- 4	Col4a3-/- 1	Col4a3-/- 2	Col4a3-/- 3	Col4a3-/- 4	DKO 1	DKO 2	DKO 3	DKO 4	CTRL	Smp-/-	Col4a3-/-	DKO	CTRL	Smp-/-	Col4a3-/-	DKO	CTRL vs Col4a3-/-	CTRL vs DKO	Col4a3-/ vs DKO
C1P C14:0	0.0350668	0.0178699	0.0810046	0.044348	0.11168	0.121582	0.0456038	0.0407222	0.0700839	0.0975292	0.134448	0.134812	0.0531609	0.0381283	0.0610515	0.0614061	0.0445723	0.0798969	0.109218	0.0534367	0.0266504	0.0426555	0.0314098	0.0108922	0.0201	0.5607	0.0153
C1P C16:0	0.408854	0.450162	0.583562	0.570867	0.722919	0.547021	0.685237	0.758186	1.47507	2.29087	2.44933	1.50499	0.968183	1.35343	1.2283	1.02777	0.503361	0.678341	1.93007	1.14442	0.0870844	0.092475	0.512356	0.178313	0.0015	0.0007	0.0275
C1P C18:0	23.7491	21.6747	36.7451	34.5374	34.0154	38.9466	61.1078	33.8635	135.131	202.655	197.259	170.06	64.7454	105.353	101.447	81.7634	29.1766	41.9833	176.276	88.3272	7.56652	12.9664	30.9177	18.8078	0.0001	0.0011	0.0028
C1P C18:1	0.29194	0.268305	0.412765	0.343957	0.307462	0.382112	0.706239	0.386263	1.19844	1.96106	1.37617	1.51347	0.634717	0.963204	0.987057	0.694824	0.329242	0.445519	1.51228	0.81995	0.0640245	0.177545	0.325793	0.181121	0.0004	0.0022	0.0099
C1P C20:0	0.187444	0.151256	0.300293	0.280979	0.270678	0.34981	0.654911	0.331871	1.93512	2.69697	2.95646	2.55117	0.871753	1.21456	1.22689	1.3194	0.229993	0.401817	2.53493	1.15815	0.0719992	0.172096	0.433582	0.196581	0.0001	0.0001	0.0012
C1P C20:1	0.0160353	0.0162612	0.0394703	0.0297877	0.0232767	0.0501685	0.0894546	0.0435528	0.279856	0.363237	0.304946	0.366583	0.126557	0.166043	0.1649	0.127143	0.0253886	0.0516131	0.328655	0.146161	0.0113789	0.0277007	0.0431197	0.0223043	0.0001	0.0001	0.0003
C1P C22:0	0.0358853	0.0388433	0.0751193	0.078527	0.185414	0.0874154	0.0759844	0.191512	0.152476	0.159553	0.226428	0.15302	0.156398	0.0762642	0.0812929	0.112345	0.0570937	0.135082	0.172869	0.106575	0.0228559	0.0618663	0.0358503	0.0368489	0.0016	0.0626	0.0418
C1P C22:1	0.000680131	0.0014029	0.00351252	0.00452781	0.00769085	0.00833819	0.00661522	0.00326406	0.00715306	0.0103921	0.00335136	0.00655134	0.00456206	0.00223905	0.00142306	0.00317068	0.00253084	0.00647708	0.00686196	0.00284871	0.00179341	0.00225681	0.00288486	0.00134702	0.0435	0.7865	0.0452
C1P C24:0	0.202226	0.213406	0.221039	0.257585	0.553941	0.27496	0.374173	0.857043	0.463062	0.529002	0.47631	0.467411	0.474191	0.266968	0.270463	0.552293	0.223564	0.515029	0.483946	0.390979	0.0239603	0.255578	0.030539	0.14474	0.0001	0.0626	0.2555
C1P C24:1	0.0656703	0.0587943	0.128011	0.0947516	0.218694	0.10636	0.143109	0.15386	0.260672	0.151145	0.403564	0.239608	0.211889	0.132218	0.118493	0.180854	0.0868068	0.155506	0.263747	0.160863	0.0315825	0.0467777	0.104595	0.0432785	0.0177	0.0327	0.1191
C1P C26:0	0.000103175	0.00139804	0.000682082	0.000201483	0.00722417	0.000491186	0.0001783	0.00167635	0.000672036	0.00184931	0.000566583	0.000864704	0.0026269	0.00111	0.00114282	0.00179953	0.000596195	0.0023925	0.000988159	0.00166981	0.000591382	0.0032851	0.000587221	0.00071273	0.3828	0.595	0.1902
C1P C26:1	8.35803e-05	5.64362e-05	0.000688619	0.000676368	0.00246121	0.00118962	0.000873528	0.000812829	0.0106115	0.00618153	0.00598839	0.00404226	0.000959101	0.00175661	0.00388093	0.00255798	0.000376251	0.0013343	0.00670591	0.00228866	0.000353828	0.00076922	0.00277718	0.00124615	0.004	0.0255	0.0273
Total C1P	24.9931	22.8924	38.5912	36.2436	36.4269	40.8761	63.8902	36.6322	140.984	210.923	205.597	177.002	68.2504	109.569	105.591	85.847
	Normalized Levels (pmol/mg )																Average				SD				Adjusted p-value
Sphingosine species	CTRL-1	CTRL-2	CTRL-3	CTRL-4	Smp-/- 1	Smp-/- 2	Smp-/- 3	Smp-/- 4	Col4a3-/- 1	Col4a3-/- 2	Col4a3-/- 3	Col4a3-/- 4	DKO 1	DKO 2	DKO 3	DKO 4	CTRL	Smp-/-	Col4a3-/-	DKO	CTRL	Smp-/-	Col4a3-/-	DKO	CTRL vs Col4a3-/-	CTRL vs DKO	Col4a3-/ vs DKO
Total Sphingosine	66.6758	82.6346	89.0389	68.4681	76.5249	73.407	65.5611	56.726	143.011	165.145	165.805	101.243	178.894	177.552	101.193	92.7538	76.7043	68.0547	143.801	137.598	9.43022	7.66403	26.2276	40.7372	0.0286	0.0485	0.9897
Total Sphingosine-1-phosphate	0.0698436	0.0994135	0.0471784	0.0602506	0.0536577	0.0744887	0.0269487	0.0438846	0.149445	0.125302	0.221565	0.174477	0.0742648	0.0697048	0.0581866	0.0396064	0.0691715	0.0497449	0.167697	0.0604406	0.0192244	0.017187	0.0356307	0.0133798	0.0011	0.9997	0.0024
Total dh-Sphingosine	3.61824	5.55705	5.40503	6.90806	5.59984	4.97992	6.17623	5.19322	7.71233	7.25203	5.66218	6.20609	8.68153	5.80378	8.0346	4.16439	5.3721	5.4873	6.70816	6.67108	1.16946	0.45585	0.813986	1.79839	0.5232	0.5453	0.9999
Total dh-Sphingosine-1-phosphate	0.0548043	0.0659217	0.0168806	0.00764168	0.0304116	0.043831	0.0459765	0.101842	0.022996	0.0188483	0.0497737	0.0376442	0.0430752	0.121915	0.103575	0.230761	0.0363121	0.0555153	0.0323156	0.124832	0.024588	0.0274039	0.0122618	0.0677596	0.9993	0.0695	0.0561
