# Supplementary material for: The enzyme SMPDL3b in podocytes decouples proteinuria from chronic kidney disease progression in experimental Alport Syndrome
Source: Kidney Int. Author manuscript; Available in PMC 2026 May 30. (PMC12724640; doi:10.1016/j.kint.2025.04.024)
Supplement: Supplementary Data 5 [file NIHMS2120004-supplement-Supplementary_Data_5.xlsx]

## Sheet: Lipidomics analysis
Supplementary Data 5. Lipidomic analysis of sphingolipids in urine of mice with experimental Alport syndrome (Col4a3-/-) and podocyte-specific Smpdl3b deficiency (DKO), related to Figure 3.
Table Legend:
CTRL = wildtype control mice
Smp-/- = mice with podocyte-specific Smpdl3b deficiency and normal expression of Col4a3 gene
Col4a3-/- = mice with experimental Alport syndrome and normal expression of Smpdl3b
DKO = mice with the experimental Alport syndrome and podocyte specific Smpdl3b deletion
Significant chnages highlighted in red
	Normalized Levels (pmol/mL )																Average				SD				Adjusted p-value
Ceramide species	CTRL-1	CTRL-2	CTRL-3	CTRL-4	Smp-/- 1	Smp-/- 2	Smp-/- 3	Smp-/- 4	Col4a3-/- 1	Col4a3-/- 2	Col4a3-/- 3	Col4a3-/- 4	DKO 1	DKO 2	DKO 3	DKO 4	CTRL	Smp-/-	Col4a3-/-	DKO	CTRL	Smp-/-	Col4a3-/-	DKO	CTRL vs Col4a3-/-	CTRL vs DKO	Col4a3-/ vs DKO
Cer C14:0	3.42109	2.00333	0.533507	2.66423	4.85247	15.7759	76.3866	5.51492	12.4633	18.6598	6.06762	4.09448	2.2343	5.79835	3.09052	2.05044	2.15554	25.6325	10.3213	3.2934	1.06237	29.6212	5.72246	1.49855	0.9094	0.9997	0.9393
Cer C16:0	36.1535	30.7158	65.0862	75.7902	100.998	104.583	104.576	367.73	275.624	316.945	585.498	216.588	245.56	307.585	111.263	32.8389	51.9364	169.472	348.664	174.311	18.9825	114.474	141.311	108.198	0.0449	0.7041	0.2611
Cer C18:0	7.6755	6.2203	1.6098	16.2282	17.3782	65.4936	81.4456	38.9442	77.3926	95.6883	14.6257	28.3458	8.13833	12.1551	6.90273	3.39957	7.93344	50.8154	54.0131	7.64894	5.28659	24.5593	33.5172	3.12887	0.809	0.9999	0.0786
Cer C18:1	0.692967	2.27941	1.81627	2.91863	1.57094	8.36871	54.177	9.12222	8.09323	18.3964	10.9922	1.96186	4.41188	5.01936	1.94251	0.454206	1.92682	18.3097	9.8609	2.95699	0.812806	20.9158	5.90875	1.84819	0.81	0.9994	0.8643
Cer C20:0	1.0362	3.33439	2.15249	6.05894	8.4931	14.5558	47.6663	31.1082	72.2001	47.504	8.33386	15.0305	4.14744	6.46403	6.71539	2.1096	3.14551	25.4558	35.7671	4.85912	1.86809	15.2627	25.7279	1.87669	0.0846	0.9991	0.1067
Cer C20:1	0.290722	0.438728	0.801587	0.172761	0.737945	0.221091	126.055	4.89692	6.38457	6.79722	4.55601	1.00598	2.68979	2.88704	2.44117	0.099284	0.42595	32.9778	4.68595	2.02932	0.236463	53.7688	2.28593	1.12545	0.9973	0.9999	0.9993
Cer C20:4	0.0349517	0.305104	0.147414	0.693705	0.539474	2.1378	33.9585	0.432232	0.564967	5.15531	0.294565	0.0271311	0.263205	0.0794941	0.838255	0.139906	0.295294	9.26699	1.51049	0.330215	0.249236	14.2716	2.11291	0.300696	0.9967	0.9999	0.9971
Cer C22:0	15.5987	22.5684	14.5603	42.5216	43.3737	100.959	131.382	44.1985	98.9107	200.014	206.403	55.671	84.7998	103.42	124.006	11.783	23.8122	79.9783	140.25	81.0022	11.2322	37.7579	64.8276	42.3013	0.0287	0.4081	0.3792
Cer C22:1	2.6485	3.12433	5.35179	4.09659	11.3258	31.6916	124.139	51.7188	8.12807	59.0963	105.668	14.3437	33.1735	45.9019	32.3708	7.12609	3.8053	54.7189	46.8091	29.6431	1.03421	42.5483	39.2607	14.0648	0.3341	0.7178	0.8929
Cer C24:0	25.3699	27.3724	13.2475	50.4831	82.9838	98.5881	79.039	138.73	5.92249	208.678	81.0415	69.2458	46.2791	62.0903	57.754	14.078	32.3517	99.8351	91.2221	45.0504	13.467	23.6156	73.5843	18.7919	0.2841	0.9612	0.5215
Cer C24:1	21.6788	23.4231	15.1137	69.1911	77.0709	54.0254	187.895	85.9721	6.23535	99.6008	145.833	84.7809	61.9991	69.4522	47.2521	16.5163	6.43766	101.241	84.1126	48.8049	21.4938	51.3703	50.2857	20.2815	0.3987	0.9531	0.6889
Cer C26:0	7.16155	6.80919	6.01398	5.76593	20.2976	55.3871	119.165	65.9323	15.7893	58.8327	7.61724	24.4514	8.68747	12.7707	18.0063	3.24344	1.29625	65.1954	26.6726	10.677	0.568502	35.4445	19.4985	5.41567	0.63	0.9939	0.7741
Cer C26:1	1.48786	1.36183	0.562044	1.77328	8.41474	11.95	99.5313	38.5393	35.1915	30.6888	31.9359	12.541	12.405	15.3774	13.8366	1.04882	1.29625	39.6088	27.5893	10.667	0.449341	36.5032	8.84228	5.65164	0.3674	0.9288	0.7012
Total ceramide	123.25	129.956	126.996	278.358	378.037	563.737	1265.42	882.839	622.9	1166.06	1208.87	528.088	514.789	649.001	426.419	94.8876
	Normalized Levels (pmol/mL )																Average				SD				Adjusted p-value
Ceramide-1-phosphate species	CTRL-1	CTRL-2	CTRL-3	CTRL-4	Smp-/- 1	Smp-/- 2	Smp-/- 3	Smp-/- 4	Col4a3-/- 1	Col4a3-/- 2	Col4a3-/- 3	Col4a3-/- 4	DKO 1	DKO 2	DKO 3	DKO 4	CTRL	Smp-/-	Col4a3-/-	DKO	CTRL	Smp-/-	Col4a3-/-	DKO	CTRL vs Col4a3-/-	CTRL vs DKO	Col4a3-/ vs DKO
C1P C14:0	0.114486	1.6047	0.0664877	2.47607	0.7026	1.04041	139.612	1.09708	5.14314	16.4642	0.288696	1.21014	0.189817	0.319577	0.340315	1.27146	1.06544	35.6131	5.77655	0.530291	1.1808	69.333	7.42959	0.498578	0.257	0.4357	0.2085
C1P C16:0	1.20414	2.20282	0.669527	18.3354	15.5804	5.62807	198.145	11.2803	10.3294	24.3164	32.7934	14.5914	10.0746	20.6849	10.3149	9.92834	5.60298	57.6584	20.5076	12.7507	8.51206	93.7463	10.0672	5.29186	0.3111	0.2037	0.2215
C1P C18:0	193.331	187.856	59.826	70.2355	628.161	118.512	9758.26	160.45	252.203	485.994	315.381	875.016	123.443	307.268	193.761	219.323	127.812	2666.35	482.149	210.949	72.6523	4733.58	279.908	75.9388	0.3328	0.649	0.1107
C1P C18:1	3.11974	0.659465	1.43354	10.6696	1.98194	2.12261	110.819	13.2123	6.94903	16.4742	60.417	9.02982	21.7266	46.7555	23.374	1.03755	3.97059	32.0339	23.2175	23.2234	4.58261	52.7862	25.1345	18.6925	0.1826	0.0923	0.9997
C1P C20:0	8.87438	5.60815	1.87354	17.998	26.3357	4.32624	2386.53	13.9362	59.55	48.797	9.8727	44.4491	2.76996	11.1362	3.33131	8.56008	8.58851	607.782	40.6672	6.44939	6.89428	1185.87	21.4884	4.06947	0.0295	0.6123	0.0203
C1P C20:1	0.139181	0.293401	0.6457	2.04203	0.366938	0.21507	77.9186	3.62728	4.70961	3.94799	13.6593	0.224499	4.96662	9.96487	2.77285	0.464873	0.780079	20.532	5.63534	4.5423	0.867601	38.2901	5.69692	4.05548	0.143	0.1196	0.7652
C1P C22:0	1.14633	0.195349	0.0547051	1.50429	1.76109	1.42929	36.5624	0.119967	1.44258	3.68755	0.0411827	0.84566	0.20631	0.0499196	0.197308	1.99268	0.725169	9.96819	1.50424	0.611555	0.710548	17.7436	1.56471	0.92354	0.3995	0.8515	0.3637
C1P C22:1	0.0228147	0.190649	0.522227	0.0912177	0.438256	1.41647	20.5302	0.590297	0.764008	1.58026	0.185401	0.881257	0.589029	0.581988	0.267127	0.507058	0.206727	5.74381	0.852731	0.4863	0.221333	9.86696	0.572512	0.150751	0.0799	0.0818	0.262
C1P C24:0	36.0417	41.1911	3.18969	14.8764	19.166	100.102	132.851	0.585961	7.34039	16.1248	0.215494	6.09737	0.165693	0.524111	1.96718	5.22163	23.8247	63.1762	7.44451	1.96965	17.858	63.4365	6.5684	2.30356	0.0423	0.0513	0.1668
C1P C24:1	0.662711	0.5792	0.269133	9.32497	11.8326	3.49898	68.6235	0.181259	2.91145	2.25558	0.311779	2.26156	0.311592	1.40952	0.890997	10.7289	2.709	21.0341	1.93509	3.33524	4.41389	32.1026	1.12512	4.94944	0.7456	0.8564	0.6011
C1P C26:0	0.0808177	0.0811903	0.00380542	0.591785	0.386092	2.31194	19.4443	0.281473	1.99706	0.632164	0.131631	1.10355	0.0296216	0.114661	0.067877	0.0249016	0.1894	5.60596	0.966102	0.0592652	0.270714	9.27269	0.793646	0.0416429	0.1134	0.3787	0.0626
C1P C26:1	0.0531332	0.0788448	0.0956053	0.471855	0.350442	0.0638798	3.96453	0.0371865	0.115335	0.180015	0.0497648	0.537021	0.00384867	0.141553	0.0382761	3.75412	0.17486	1.10401	0.220534	0.98445	0.198766	1.91228	0.217589	1.84738	0.7671	0.417	0.4429
Total C1P	244.79	240.54	68.65	148.617	707.063	240.667	12953.3	205.399	353.455	620.454	433.348	956.248	164.477	398.951	237.323	262.814
	Normalized Levels (pmol/mL )																Average				SD				Adjusted p-value
Sphingosine species	CTRL-1	CTRL-2	CTRL-3	CTRL-4	Smp-/- 1	Smp-/- 2	Smp-/- 3	Smp-/- 4	Col4a3-/- 1	Col4a3-/- 2	Col4a3-/- 3	Col4a3-/- 4	DKO 1	DKO 2	DKO 3	DKO 4	CTRL	Smp-/-	Col4a3-/-	DKO	CTRL	Smp-/-	Col4a3-/-	DKO	CTRL vs Col4a3-/-	CTRL vs DKO	Col4a3-/ vs DKO
Total Sphingosine	14.4881	29.9158	31.4229	22.6019	83.9418	167.322	192.733	207.389	150.745	1297.05	504.834	123.382	238.909	243.67	269.044	16.4038	24.6072	162.846	519.004	192.007	6.72778	47.7578	473.733	102.03	0.1129	0.8336	0.3921
Total Sphingosine-1-phosphate	2.57405	4.8455	6.05246	2.90568	3.74312	8.63475	5.29719	6.98082	12.0874	47.4309	18.3102	30.1563	10.8921	15.0711	18.4089	28.1188	4.09442	6.16397	26.9962	18.1227	1.42502	1.82919	13.4655	6.35605	0.0134	0.1574	0.0242
Total dh-Sphingosine	8.65302	9.18367	12.1568	13.493	26.8901	48.9666	142.162	81.1869	28.087	1615.84	258.934	51.1179	126.332	131.399	154.026	8.61926	10.8716	74.8014	488.495	105.094	2.01833	43.4199	657.054	56.6672	0.3331	0.9847	0.5108
Total dh-Sphingosine-1-phosphate	0.208797	1.8907	0.0871965	0.343472	0.286912	0.775061	0.82329	0.228841	0.0979947	0.836908	0.342968	0.454337	0.0745899	0.333797	3.3623	0.408915	0.632542	0.528526	0.433052	1.0449	0.732033	0.271962	0.266426	1.34369	0.9892	0.9168	0.7791
