# Supplementary material for: The enzyme SMPDL3b in podocytes decouples proteinuria from chronic kidney disease progression in experimental Alport Syndrome
Source: Kidney Int. Author manuscript; Available in PMC 2026 May 30. (PMC12724640; doi:10.1016/j.kint.2025.04.024)
Supplement: Supplementary Data 6 [file NIHMS2120004-supplement-Supplementary_Data_6.xlsx]

## Sheet: Lipidomics analysis
Supplementary Data 6. Lipidomic analysis of sphingolipids in kidney cortex of doxycycline-inducible podocyte specific Smpdl3b overexpression mice, related to Figure 5.
Table Legend:
pSMP Tg Dox- = wildtype control mice
pSMP Tg Dox+ = mice with podocyte-specific Smpdl3b overexpression
pSMP WT Dox+ = control mice on doxycycline diet (doxycycline control)
Significant chnages highlighted in red (pSMP Tg Dox- vs pSMP Tg Dox+)
	Normalized Levels (pmol/mg )															Average			SD			Adjusted p-value
Sphingomyelin species	pSMP Tg Dox- 1	pSMP Tg Dox- 2	pSMP Tg Dox- 3	pSMP Tg Dox- 4	pSMP Tg Dox- 5	pSMP Tg Dox- 6	pSMP Tg Dox+ 1	pSMP Tg Dox+ 2	pSMP Tg Dox+ 3	pSMP Tg Dox+ 4	pSMP Tg Dox+ 5	pSMP Tg Dox+ 6	pSMP WT Dox+ 1	pSMP WT Dox+ 2	pSMP WT Dox+ 3	pSMP Tg Dox-	pSMP Tg Dox+	pSMP WT Dox+	pSMP Tg Dox-	pSMP Tg Dox+	pSMP WT Dox+
SM C14:0	5.55993	7.27475	4.15133	3.08474	2.05556	6.38878	10.1613	8.08705	2.80028	2.04873	2.82825	11.4489	10.2926	5.90395	8.87184	4.75252	6.22909	8.35614	2.00536	4.17034	2.23933	0.0993
SM C16:0	1444.47	1390.01	2671.07	1703.76	1331.64	1396.8	1513.85	1246.07	1595.42	1600.85	1879.1	1538.44	1295.71	1017.47	1386.2	1656.29	1562.29	1233.13	513.914	202.91	192.169	0.9809
SM C18:0	46.1227	29.2614	101.916	112.37	65.9593	51.8087	33.3403	51.4116	76.5535	97.1638	75.408	49.3744	39.3678	21.4335	27.0255	67.9064	63.8753	29.2756	32.7553	23.2374	9.17641	0.9597
SM C18:1	5.13949	3.4388	5.93271	8.1543	3.91982	7.18759	3.9217	5.20825	7.08347	5.25586	4.52434	5.67189	4.00976	2.55881	3.0776	5.62879	5.27758	3.21539	1.83611	1.07961	0.735223	0.9494
SM C20:0	58.5671	37.5672	264.478	285.308	182.318	69.5663	47.6798	64.8001	202.328	272.508	196.185	63.9903	49.1186	29.6768	38.9599	149.634	141.249	39.2518	109.478	94.3887	9.72418	0.9395
SM C20:1	6.34802	5.07049	13.9876	17.1366	9.88721	10.7436	5.13257	5.92452	16.0657	13.2319	10.2869	5.65411	4.56689	3.20844	3.96187	10.5289	9.38261	3.9124	4.54655	4.56556	0.680576	0.4691
SM C22:0	272.615	220.363	618.739	783.758	490.16	306.675	228.289	362.793	514.42	574.041	474.819	265.626	227.831	137.606	170.179	448.719	403.331	178.539	221.906	139.885	45.6895	0.9046
SM C22:1	81.1734	78.27	105.331	144.266	81.089	96.6743	72.3442	87.226	127.375	93.1529	74.9633	75.7745	60.1126	44.1418	57.9413	97.8005	88.4727	54.0652	25.1164	20.6918	8.66223	0.6255
SM C24:0	400.141	362.538	905.768	1057.42	676.854	446.769	363.673	563.768	749.18	629.4	617.997	362.956	401.91	336.565	282.477	641.582	547.829	340.317	289.161	155.219	59.8047	0.9096
SM C24:1	502.296	469.868	853.796	1007.8	601.874	541.079	558.868	613.598	942.748	700.326	651.302	517.617	595.815	356.202	481.003	662.785	664.077	477.673	217.723	151.131	119.841	0.6411
SM C26:0	2.93271	2.24853	5.16753	6.03137	4.09195	3.00567	2.1932	3.28806	4.37109	5.99715	3.96783	2.12921	2.80026	1.3364	1.82473	3.91296	3.65776	1.98713	1.45932	1.46259	0.745324	0.9247
SM C26:1	3.41667	3.21855	2.00416	2.12143	1.32989	3.29473	3.72604	3.59262	2.19059	1.67152	1.52697	3.21424	4.65838	2.31788	3.29428	2.56424	2.65366	3.42351	0.862759	0.979219	1.17559	0.9345
Total sphingomeylin	2828.78	2609.13	5552.34	5131.21	3451.18	2939.99	2843.17	3015.77	4240.53	3995.65	3992.91	2901.89	2696.2	1958.42	2464.82
	Normalized Levels (pmol/mg )															Average			SD			Adjusted p-value
Ceramide species	pSMP Tg Dox- 1	pSMP Tg Dox- 2	pSMP Tg Dox- 3	pSMP Tg Dox- 4	pSMP Tg Dox- 5	pSMP Tg Dox- 6	pSMP Tg Dox+ 1	pSMP Tg Dox+ 2	pSMP Tg Dox+ 3	pSMP Tg Dox+ 4	pSMP Tg Dox+ 5	pSMP Tg Dox+ 6	pSMP WT Dox+ 1	pSMP WT Dox+ 2	pSMP WT Dox+ 3	pSMP Tg Dox-	pSMP Tg Dox+	pSMP WT Dox+	pSMP Tg Dox-	pSMP Tg Dox+	pSMP WT Dox+
Cer C14:0	0.905804	1.83983	0.682176	0.774007	0.941936	1.99467	2.07702	2.34486	0.836805	0.73416	0.798766	3.631	2.39413	1.13487	1.55586	1.18974	1.83096	1.34537	0.523293	1.00986	0.210494	0.2065
Cer C16:0	49.1091	33.7332	65.194	87.9114	118.419	39.057	48.6157	37.9203	77.9699	108.54	103.936	52.0123	56.7976	40.5631	40.8616	65.5706	69.3988	40.7123	29.6641	25.8628	0.149285	0.6999
Cer C18:0	9.64948	7.00761	1.28837	2.53662	1.93526	16.0617	8.25498	10.0718	1.59667	3.01704	2.35106	12.4318	8.42652	5.03359	6.01274	6.41318	6.59284	5.52316	5.24825	3.92906	0.489573	0.9645
Cer C18:1	3.05186	4.30958	0.541307	1.07625	1.05505	7.37188	5.69712	5.85531	0.787827	1.08248	0.787901	5.43489	4.66207	2.57134	3.44714	2.90099	3.47251	3.00924	2.39099	2.2684	0.437899	0.8014
Cer C20:0	17.5995	24.7623	4.32154	6.62096	6.03376	38.0121	14.5996	20.528	5.56177	10.3533	4.17464	33.1235	17.998	7.21487	8.0646	16.225	15.1913	7.63974	12.1603	9.22552	0.424867	0.8444
Cer C20:1	1.73785	2.25676	5.95867	9.50507	11.836	3.26072	1.18501	1.21054	7.7398	13.2043	6.45067	1.40855	0.907378	0.761569	0.635251	5.75918	4.5866	0.69841	3.77888	4.37994	0.0631589	0.0501
Cer C20:4	1.08358	4.91748	2.31154	1.62196	1.05576	7.98098	3.2561	4.93269	1.3366	3.25488	2.75161	3.3178	2.43142	0.813719	1.37818	3.16188	3.04016	1.09595	2.52175	1.00764	0.282228	0.8849
Cer C22:0	43.7387	14.4791	18.3333	32.6201	26.4632	33.3734	28.2022	49.8242	19.5942	27.5097	20.2367	47.7511	38.7427	24.2785	20.7581	28.168	33.123	22.5183	9.80117	11.522	1.76018	0.5293
Cer C22:1	13.7612	7.71181	21.8402	22.9307	25.5498	11.3025	10.7349	12.4703	23.7788	22.9125	17.7942	11.8458	9.63341	9.6616	7.03881	17.1827	15.5957	8.3502	6.59194	5.45551	1.31139	0.8924
Cer C24:0	61.6283	19.7709	71.543	90.3209	67.7828	43.5336	46.0319	69.4276	82.2645	72.7444	57.4025	58.4015	63.4304	41.6736	36.4317	73.1037	64.2433	39.0527	22.3624	10.9358	2.62095	0.4767
Cer C24:1	69.6952	32.1786	93.6398	93.5129	94.1415	55.4541	78.8966	85.4725	95.7104	90.8404	85.5292	89.4037	103.895	73.8017	66.2571	0.324108	89.9639	70.0294	23.3768	7.46899	3.77229	0.1107
Cer C26:0	0.448719	0.169543	0.342655	0.315125	0.322044	0.346564	0.33674	0.507874	0.378109	0.288278	0.250709	0.486312	0.644633	0.384737	0.323619	0.191873	0.413236	0.354178	0.0820075	0.12926	0.0305589	0.5619
Cer C26:1	0.12831	0.0862771	0.273513	0.276882	0.26431	0.121946	0.238429	0.212614	0.309076	0.393407	0.292645	0.235111	0.413024	0.248268	0.218028	0.191873	0.299187	0.233148	0.0808491	0.0729669	0.0151201	0.1342
Total ceramide	272.538	153.223	286.27	350.023	355.8	257.871	248.126	300.779	317.864	354.874	302.757	319.483	310.376	208.141	192.983
	Normalized Levels (pmol/mg )															Average			SD			Adjusted p-value
Ceramide-1-Phosphate species	pSMP Tg Dox- 1	pSMP Tg Dox- 2	pSMP Tg Dox- 3	pSMP Tg Dox- 4	pSMP Tg Dox- 5	pSMP Tg Dox- 6	pSMP Tg Dox+ 1	pSMP Tg Dox+ 2	pSMP Tg Dox+ 3	pSMP Tg Dox+ 4	pSMP Tg Dox+ 5	pSMP Tg Dox+ 6	pSMP WT Dox+ 1	pSMP WT Dox+ 2	pSMP WT Dox+ 3	pSMP Tg Dox-	pSMP Tg Dox+	pSMP WT Dox+	pSMP Tg Dox-	pSMP Tg Dox+	pSMP WT Dox+
C1P C14:0	0.0453113	0.0270771	0.0324398	0.0380124	0.0452707	0.0333234	0.0529132	0.0502077	0.00554486	0.0348507	0.0322303	0.0481103	0.0323541	0.0206557	0.0204799	0.0369058	0.0373095	0.0244966	0.0073652	0.017705	0.00680538	0.0753
C1P C16:0	0.949996	0.58173	4.48567	6.67372	5.61127	0.503204	0.437013	0.625929	1.64213	3.5901	2.26918	0.589682	0.464338	0.279209	0.29349	3.13426	1.52567	0.345679	2.78203	1.24089	0.10301	0.62
C1P C18:0	64.2698	57.8356	19.1932	30.2732	47.3977	68.1312	34.0262	20.3536	21.5235	14.726	9.25195	35.9093	44.4807	51.2853	62.4869	47.8501	22.6318	52.751	19.55	10.5268	9.09214	0.0047
C1P C18:1	0.636742	0.615547	6.67841	7.86887	5.72286	0.355432	0.14032	0.194697	1.64865	2.55907	3.958	0.212509	0.165641	0.0702052	0.0775935	3.64631	1.45221	0.10448	3.47588	1.57366	0.0530956	0.0106
C1P C20:0	0.356084	0.462376	0.11033	0.15416	0.25707	0.309268	0.381642	0.366064	0.127116	0.186005	0.113646	0.320082	0.527456	0.147252	0.267427	0.274881	0.249093	0.314045	0.130306	0.121239	0.194342	0.9783
C1P C20:1	0.0462134	0.0684154	0.0081445	0.0235601	0.0249528	0.0407025	0.0413459	0.0303862	0.00873706	0.0152574	0.0233407	0.0369977	0.0586406	0.0163151	0.0309692	0.0353315	0.0260108	0.0353083	0.0211056	0.0126188	0.0214937	0.4757
C1P C22:0	0.117829	0.0917561	0.0217606	0.0381411	0.0556778	0.155132	0.129136	0.130409	0.050091	0.0284406	0.0229303	0.13599	0.127794	0.105585	0.125973	0.0800495	0.0828329	0.119784	0.0508913	0.0545015	0.0123303	0.8075
C1P C22:1	0.00327822	0.0032645	0.187053	0.155056	0.0968159	0.00274743	0.00528727	0.00522611	0.0798763	0.0990226	0.210124	0.000562071	0.00338754	0.00175887	0.00484365	0.0747026	0.0666831	0.00333002	0.0836071	0.0821142	0.00154319	0.9157
C1P C24:0	2.4859	0.663895	35.3047	47.4653	31.5216	0.603136	0.681042	0.606878	15.1662	20.0721	31.8881	0.453018	0.641769	0.538027	0.625723	19.6741	11.4779	0.60184	20.8689	13.1174	0.0558427	0.4356
C1P C24:1	0.170459	0.228665	0.242359	0.341499	0.185414	0.238484	0.259843	0.518686	0.190292	0.21038	0.388677	0.294416	0.285346	0.172211	0.203582	0.23448	0.310382	0.22038	0.0601183	0.123897	0.0584083	0.2014
C1P C26:0	6.8139e-05	0.00188518	0.0024746	0.000270043	0.00129275	0.0022918	0.00058204	0.000991074	0.00344598	6.00609e-05	0.000831986	0.00138598	0.00488239	0.000523913	0.000574643	0.00138042	0.00121619	0.00199365	0.00102424	0.00117795	0.00250185	0.9439
C1P C26:1	0.000443148	0.0013502	0.256357	0.227771	0.174656	0.00232328	0.000260073	0.000299368	0.126261	0.145199	0.196988	0.00237538	0.000492461	0.00037811	0.000277504	0.110483	0.0785638	0.000382692	0.122369	0.088092	0.000107552	0.8532
Total C1P	69.0821	60.5815	66.5229	93.2595	91.0946	70.3772	36.1556	22.8834	40.5718	41.6664	48.356	38.0045	46.7928	52.6374	64.1378
	Normalized Levels (pmol/mg )															Average			SD			Adjusted p-value
Sphingosine species	pSMP Tg Dox- 1	pSMP Tg Dox- 2	pSMP Tg Dox- 3	pSMP Tg Dox- 4	pSMP Tg Dox- 5	pSMP Tg Dox- 6	pSMP Tg Dox+ 1	pSMP Tg Dox+ 2	pSMP Tg Dox+ 3	pSMP Tg Dox+ 4	pSMP Tg Dox+ 5	pSMP Tg Dox+ 6	pSMP WT Dox+ 1	pSMP WT Dox+ 2	pSMP WT Dox+ 3	pSMP Tg Dox-	pSMP Tg Dox+	pSMP WT Dox+	pSMP Tg Dox-	pSMP Tg Dox+	pSMP WT Dox+
Total Sphingosine	88.2485	77.0704	41.9507	35.6864	27.2762	39.315	111.785	122.34	47.6854	81.334	100.172	138.84	121.841	77.5216	91.0306	51.5912	103.428	84.2761	22.6597	28.3512	6.75452	0.0411
Total Sphingosine-1-phosphate	0.162761	0.0557129	0.118802	0.081702	0.0142214	0.0665703	0.0918029	0.080305	0.110324	0.0458348	0.0369835	0.0881872	0.0874789	0.111423	0.100763	0.0832949	0.0772738	0.106093	0.0472401	0.0243415	0.00532999	0.2191
Total dh-Sphingosine	1.23822	0.689901	0.294889	0.386908	0.286722	1.6842	1.56798	1.87675	0.318241	0.326456	0.278848	1.97348	2.0159	1.06445	2.22622	0.763475	1.19395	1.64533	0.527132	0.778846	0.58089	0.334
Total dh-Sphingosine-1-phosphate	0.0864234	0.0565542	0.00109596	0.0061501	0.00791406	0.0529313	0.0475701	0.0698283	0.00242037	0.00155673	0.00759031	0.0498638	0.106643	0.107181	0.0626436	0.0351782	0.0407819	0.0849122	0.0320045	0.0366877	0.0222687	0.8255
